# Supplementary material for: Loot box consumption by adolescents pre- and post- pandemic lockdown
Source: PeerJ. 2023 May 1;11:e15287. doi: 10.7717/peerj.15287 (PMC10158757; doi:10.7717/peerj.15287)
Supplement: Supplemental Information 1 — Limited to the variables used here. [file peerj-11-15287-s001.csv]

Year	Grade	Gender	LootBoxes
2019	8	Girl	21 or more loot boxes
2019	8	Girl	21 or more loot boxes
2019	8	Girl	21 or more loot boxes
2019	8	Girl	21 or more loot boxes
2019	8	Girl	21 or more loot boxes
2019	8	Girl	21 or more loot boxes
2019	8	Girl	21 or more loot boxes
2019	8	Girl	21 or more loot boxes
2019	8	Girl	21 or more loot boxes
2019	8	Girl	21 or more loot boxes
2019	8	Girl	21 or more loot boxes
2019	8	Girl	21 or more loot boxes
2019	8	Girl	11 to 20 loot boxes
2019	8	Girl	11 to 20 loot boxes
2019	8	Girl	11 to 20 loot boxes
2019	8	Girl	11 to 20 loot boxes
2019	8	Girl	6 to 10 loot boxes
2019	8	Girl	6 to 10 loot boxes
2019	8	Girl	6 to 10 loot boxes
2019	8	Girl	6 to 10 loot boxes
2019	8	Girl	6 to 10 loot boxes
2019	8	Girl	6 to 10 loot boxes
2019	8	Girl	6 to 10 loot boxes
2019	8	Girl	1 to 5 loot boxes
2019	8	Girl	1 to 5 loot boxes
2019	8	Girl	1 to 5 loot boxes
2019	8	Girl	1 to 5 loot boxes
2019	8	Girl	1 to 5 loot boxes
2019	8	Girl	1 to 5 loot boxes
2019	8	Girl	1 to 5 loot boxes
2019	8	Girl	1 to 5 loot boxes
2019	8	Girl	1 to 5 loot boxes
2019	8	Girl	1 to 5 loot boxes
2019	8	Girl	1 to 5 loot boxes
2019	8	Girl	1 to 5 loot boxes
2019	8	Girl	1 to 5 loot boxes
2019	8	Girl	1 to 5 loot boxes
2019	8	Girl	1 to 5 loot boxes
2019	8	Girl	1 to 5 loot boxes
2019	8	Girl	1 to 5 loot boxes
2019	8	Girl	1 to 5 loot boxes
2019	8	Girl	1 to 5 loot boxes
2019	8	Girl	1 to 5 loot boxes
2019	8	Girl	1 to 5 loot boxes
2019	8	Girl	1 to 5 loot boxes
2019	8	Girl	1 to 5 loot boxes
2019	8	Girl	1 to 5 loot boxes
2019	8	Girl	1 to 5 loot boxes
2019	8	Girl	1 to 5 loot boxes
2019	8	Girl	1 to 5 loot boxes
2019	8	Girl	1 to 5 loot boxes
2019	8	Girl	1 to 5 loot boxes
2019	8	Girl	1 to 5 loot boxes
2019	8	Girl	1 to 5 loot boxes
2019	8	Girl	1 to 5 loot boxes
2019	8	Girl	1 to 5 loot boxes
2019	8	Girl	1 to 5 loot boxes
2019	8	Girl	1 to 5 loot boxes
2019	8	Girl	I played video games but did not buy any loot boxes
2019	8	Girl	I played video games but did not buy any loot boxes
2019	8	Girl	I played video games but did not buy any loot boxes
2019	8	Girl	I played video games but did not buy any loot boxes
2019	8	Girl	I played video games but did not buy any loot boxes
2019	8	Girl	I played video games but did not buy any loot boxes
2019	8	Girl	I played video games but did not buy any loot boxes
2019	8	Girl	I played video games but did not buy any loot boxes
2019	8	Girl	I played video games but did not buy any loot boxes
2019	8	Girl	I played video games but did not buy any loot boxes
2019	8	Girl	I played video games but did not buy any loot boxes
2019	8	Girl	I played video games but did not buy any loot boxes
2019	8	Girl	I played video games but did not buy any loot boxes
2019	8	Girl	I played video games but did not buy any loot boxes
2019	8	Girl	I played video games but did not buy any loot boxes
2019	8	Girl	I played video games but did not buy any loot boxes
2019	8	Girl	I played video games but did not buy any loot boxes
2019	8	Girl	I played video games but did not buy any loot boxes
2019	8	Girl	I played video games but did not buy any loot boxes
2019	8	Girl	I played video games but did not buy any loot boxes
2019	8	Girl	I played video games but did not buy any loot boxes
2019	8	Girl	I played video games but did not buy any loot boxes
2019	8	Girl	I played video games but did not buy any loot boxes
2019	8	Girl	I played video games but did not buy any loot boxes
2019	8	Girl	I played video games but did not buy any loot boxes
2019	8	Girl	I played video games but did not buy any loot boxes
2019	8	Girl	I played video games but did not buy any loot boxes
2019	8	Girl	I played video games but did not buy any loot boxes
2019	8	Girl	I played video games but did not buy any loot boxes
2019	8	Girl	I played video games but did not buy any loot boxes
2019	8	Girl	I played video games but did not buy any loot boxes
2019	8	Girl	I played video games but did not buy any loot boxes
2019	8	Girl	I played video games but did not buy any loot boxes
2019	8	Girl	I played video games but did not buy any loot boxes
2019	8	Girl	I played video games but did not buy any loot boxes
2019	8	Girl	I played video games but did not buy any loot boxes
2019	8	Girl	I played video games but did not buy any loot boxes
2019	8	Girl	I played video games but did not buy any loot boxes
2019	8	Girl	I played video games but did not buy any loot boxes
2019	8	Girl	I played video games but did not buy any loot boxes
2019	8	Girl	I played video games but did not buy any loot boxes
2019	8	Girl	I played video games but did not buy any loot boxes
2019	8	Girl	I played video games but did not buy any loot boxes
2019	8	Girl	I played video games but did not buy any loot boxes
2019	8	Girl	I played video games but did not buy any loot boxes
2019	8	Girl	I played video games but did not buy any loot boxes
2019	8	Girl	I played video games but did not buy any loot boxes
2019	8	Girl	I played video games but did not buy any loot boxes
2019	8	Girl	I played video games but did not buy any loot boxes
2019	8	Girl	I played video games but did not buy any loot boxes
2019	8	Girl	I played video games but did not buy any loot boxes
2019	8	Girl	I played video games but did not buy any loot boxes
2019	8	Girl	I played video games but did not buy any loot boxes
2019	8	Girl	I played video games but did not buy any loot boxes
2019	8	Girl	I played video games but did not buy any loot boxes
2019	8	Girl	I played video games but did not buy any loot boxes
2019	8	Girl	I played video games but did not buy any loot boxes
2019	8	Girl	I played video games but did not buy any loot boxes
2019	8	Girl	I played video games but did not buy any loot boxes
2019	8	Girl	I played video games but did not buy any loot boxes
2019	8	Girl	I played video games but did not buy any loot boxes
2019	8	Girl	I played video games but did not buy any loot boxes
2019	8	Girl	I played video games but did not buy any loot boxes
2019	8	Girl	I played video games but did not buy any loot boxes
2019	8	Girl	I played video games but did not buy any loot boxes
2019	8	Girl	I played video games but did not buy any loot boxes
2019	8	Girl	I played video games but did not buy any loot boxes
2019	8	Girl	I played video games but did not buy any loot boxes
2019	8	Girl	I played video games but did not buy any loot boxes
2019	8	Girl	I played video games but did not buy any loot boxes
2019	8	Girl	I played video games but did not buy any loot boxes
2019	8	Girl	I played video games but did not buy any loot boxes
2019	8	Girl	I played video games but did not buy any loot boxes
2019	8	Girl	I played video games but did not buy any loot boxes
2019	8	Girl	I played video games but did not buy any loot boxes
2019	8	Girl	I played video games but did not buy any loot boxes
2019	8	Girl	I played video games but did not buy any loot boxes
2019	8	Girl	I played video games but did not buy any loot boxes
2019	8	Girl	I played video games but did not buy any loot boxes
2019	8	Girl	I played video games but did not buy any loot boxes
2019	8	Girl	I played video games but did not buy any loot boxes
2019	8	Girl	I played video games but did not buy any loot boxes
2019	8	Girl	I played video games but did not buy any loot boxes
2019	8	Girl	I played video games but did not buy any loot boxes
2019	8	Girl	I played video games but did not buy any loot boxes
2019	8	Girl	I played video games but did not buy any loot boxes
2019	8	Girl	I played video games but did not buy any loot boxes
2019	8	Girl	I played video games but did not buy any loot boxes
2019	8	Girl	I played video games but did not buy any loot boxes
2019	8	Girl	I played video games but did not buy any loot boxes
2019	8	Girl	I played video games but did not buy any loot boxes
2019	8	Girl	I played video games but did not buy any loot boxes
2019	8	Girl	I played video games but did not buy any loot boxes
2019	8	Girl	I played video games but did not buy any loot boxes
2019	8	Girl	I played video games but did not buy any loot boxes
2019	8	Girl	I played video games but did not buy any loot boxes
2019	8	Girl	I played video games but did not buy any loot boxes
2019	8	Girl	I played video games but did not buy any loot boxes
2019	8	Girl	I played video games but did not buy any loot boxes
2019	8	Girl	I played video games but did not buy any loot boxes
2019	8	Girl	I played video games but did not buy any loot boxes
2019	8	Girl	I played video games but did not buy any loot boxes
2019	8	Girl	I played video games but did not buy any loot boxes
2019	8	Girl	I played video games but did not buy any loot boxes
2019	8	Girl	I played video games but did not buy any loot boxes
2019	8	Girl	I played video games but did not buy any loot boxes
2019	8	Girl	I played video games but did not buy any loot boxes
2019	8	Girl	I played video games but did not buy any loot boxes
2019	8	Girl	I played video games but did not buy any loot boxes
2019	8	Girl	I played video games but did not buy any loot boxes
2019	8	Girl	I played video games but did not buy any loot boxes
2019	8	Girl	I played video games but did not buy any loot boxes
2019	8	Girl	I played video games but did not buy any loot boxes
2019	8	Girl	I played video games but did not buy any loot boxes
2019	8	Girl	I played video games but did not buy any loot boxes
2019	8	Girl	I played video games but did not buy any loot boxes
2019	8	Girl	I played video games but did not buy any loot boxes
2019	8	Girl	I played video games but did not buy any loot boxes
2019	8	Girl	I played video games but did not buy any loot boxes
2019	8	Girl	I played video games but did not buy any loot boxes
2019	8	Girl	I played video games but did not buy any loot boxes
2019	8	Girl	I played video games but did not buy any loot boxes
2019	8	Girl	I played video games but did not buy any loot boxes
2019	8	Girl	I played video games but did not buy any loot boxes
2019	8	Girl	I played video games but did not buy any loot boxes
2019	8	Girl	I played video games but did not buy any loot boxes
2019	8	Girl	I played video games but did not buy any loot boxes
2019	8	Girl	I played video games but did not buy any loot boxes
2019	8	Girl	I played video games but did not buy any loot boxes
2019	8	Girl	I played video games but did not buy any loot boxes
2019	8	Girl	I played video games but did not buy any loot boxes
2019	8	Girl	I played video games but did not buy any loot boxes
2019	8	Girl	I played video games but did not buy any loot boxes
2019	8	Girl	I played video games but did not buy any loot boxes
2019	8	Girl	I played video games but did not buy any loot boxes
2019	8	Girl	I played video games but did not buy any loot boxes
2019	8	Girl	I played video games but did not buy any loot boxes
2019	8	Girl	I played video games but did not buy any loot boxes
2019	8	Girl	I played video games but did not buy any loot boxes
2019	8	Girl	I played video games but did not buy any loot boxes
2019	8	Girl	I played video games but did not buy any loot boxes
2019	8	Girl	I played video games but did not buy any loot boxes
2019	8	Girl	I played video games but did not buy any loot boxes
2019	8	Girl	I played video games but did not buy any loot boxes
2019	8	Girl	I played video games but did not buy any loot boxes
2019	8	Girl	I played video games but did not buy any loot boxes
2019	8	Girl	I played video games but did not buy any loot boxes
2019	8	Girl	I played video games but did not buy any loot boxes
2019	8	Girl	I played video games but did not buy any loot boxes
2019	8	Girl	I played video games but did not buy any loot boxes
2019	8	Girl	I played video games but did not buy any loot boxes
2019	8	Girl	I played video games but did not buy any loot boxes
2019	8	Girl	I played video games but did not buy any loot boxes
2019	8	Girl	I played video games but did not buy any loot boxes
2019	8	Girl	I played video games but did not buy any loot boxes
2019	8	Girl	I played video games but did not buy any loot boxes
2019	8	Girl	I played video games but did not buy any loot boxes
2019	8	Girl	I played video games but did not buy any loot boxes
2019	8	Girl	I played video games but did not buy any loot boxes
2019	8	Girl	I played video games but did not buy any loot boxes
2019	8	Girl	I played video games but did not buy any loot boxes
2019	8	Girl	I played video games but did not buy any loot boxes
2019	8	Girl	I played video games but did not buy any loot boxes
2019	8	Girl	I played video games but did not buy any loot boxes
2019	8	Girl	I played video games but did not buy any loot boxes
2019	8	Girl	I played video games but did not buy any loot boxes
2019	8	Girl	I played video games but did not buy any loot boxes
2019	8	Girl	I played video games but did not buy any loot boxes
2019	8	Girl	I played video games but did not buy any loot boxes
2019	8	Girl	I played video games but did not buy any loot boxes
2019	8	Girl	I played video games but did not buy any loot boxes
2019	8	Girl	I played video games but did not buy any loot boxes
2019	8	Girl	I played video games but did not buy any loot boxes
2019	8	Girl	I played video games but did not buy any loot boxes
2019	8	Girl	I played video games but did not buy any loot boxes
2019	8	Girl	I played video games but did not buy any loot boxes
2019	8	Girl	I played video games but did not buy any loot boxes
2019	8	Girl	I played video games but did not buy any loot boxes
2019	8	Girl	I played video games but did not buy any loot boxes
2019	8	Girl	I played video games but did not buy any loot boxes
2019	8	Girl	I played video games but did not buy any loot boxes
2019	8	Girl	I played video games but did not buy any loot boxes
2019	8	Girl	I played video games but did not buy any loot boxes
2019	8	Girl	I played video games but did not buy any loot boxes
2019	8	Girl	I played video games but did not buy any loot boxes
2019	8	Girl	I played video games but did not buy any loot boxes
2019	8	Girl	I played video games but did not buy any loot boxes
2019	8	Girl	I played video games but did not buy any loot boxes
2019	8	Girl	I played video games but did not buy any loot boxes
2019	8	Girl	I played video games but did not buy any loot boxes
2019	8	Girl	I played video games but did not buy any loot boxes
2019	8	Girl	I played video games but did not buy any loot boxes
2019	8	Girl	I played video games but did not buy any loot boxes
2019	8	Girl	I played video games but did not buy any loot boxes
2019	8	Girl	I played video games but did not buy any loot boxes
2019	8	Girl	I played video games but did not buy any loot boxes
2019	8	Girl	I played video games but did not buy any loot boxes
2019	8	Girl	I played video games but did not buy any loot boxes
2019	8	Girl	I played video games but did not buy any loot boxes
2019	8	Girl	I played video games but did not buy any loot boxes
2019	8	Girl	I played video games but did not buy any loot boxes
2019	8	Girl	I played video games but did not buy any loot boxes
2019	8	Girl	I played video games but did not buy any loot boxes
2019	8	Girl	I played video games but did not buy any loot boxes
2019	8	Girl	I played video games but did not buy any loot boxes
2019	8	Girl	I played video games but did not buy any loot boxes
2019	8	Girl	I played video games but did not buy any loot boxes
2019	8	Girl	I played video games but did not buy any loot boxes
2019	8	Girl	I played video games but did not buy any loot boxes
2019	8	Girl	I played video games but did not buy any loot boxes
2019	8	Girl	I played video games but did not buy any loot boxes
2019	8	Girl	I played video games but did not buy any loot boxes
2019	8	Girl	I played video games but did not buy any loot boxes
2019	8	Girl	I played video games but did not buy any loot boxes
2019	8	Girl	I played video games but did not buy any loot boxes
2019	8	Girl	I played video games but did not buy any loot boxes
2019	8	Girl	I played video games but did not buy any loot boxes
2019	8	Girl	I played video games but did not buy any loot boxes
2019	8	Girl	I played video games but did not buy any loot boxes
2019	8	Girl	I played video games but did not buy any loot boxes
2019	8	Girl	I played video games but did not buy any loot boxes
2019	8	Girl	I played video games but did not buy any loot boxes
2019	8	Girl	I played video games but did not buy any loot boxes
2019	8	Girl	I played video games but did not buy any loot boxes
2019	8	Girl	I played video games but did not buy any loot boxes
2019	8	Girl	I played video games but did not buy any loot boxes
2019	8	Girl	I played video games but did not buy any loot boxes
2019	8	Girl	I played video games but did not buy any loot boxes
2019	8	Girl	I played video games but did not buy any loot boxes
2019	8	Girl	I played video games but did not buy any loot boxes
2019	8	Girl	I played video games but did not buy any loot boxes
2019	8	Girl	I played video games but did not buy any loot boxes
2019	8	Girl	I played video games but did not buy any loot boxes
2019	8	Girl	I played video games but did not buy any loot boxes
2019	8	Girl	I played video games but did not buy any loot boxes
2019	8	Girl	I played video games but did not buy any loot boxes
2019	8	Girl	I played video games but did not buy any loot boxes
2019	8	Girl	I played video games but did not buy any loot boxes
2019	8	Girl	I played video games but did not buy any loot boxes
2019	8	Girl	I played video games but did not buy any loot boxes
2019	8	Girl	I played video games but did not buy any loot boxes
2019	8	Girl	I played video games but did not buy any loot boxes
2019	8	Girl	I played video games but did not buy any loot boxes
2019	8	Girl	I played video games but did not buy any loot boxes
2019	8	Girl	I played video games but did not buy any loot boxes
2019	8	Girl	I played video games but did not buy any loot boxes
2019	8	Girl	I played video games but did not buy any loot boxes
2019	8	Girl	I played video games but did not buy any loot boxes
2019	8	Girl	I played video games but did not buy any loot boxes
2019	8	Girl	I played video games but did not buy any loot boxes
2019	8	Girl	I played video games but did not buy any loot boxes
2019	8	Girl	I played video games but did not buy any loot boxes
2019	8	Girl	I played video games but did not buy any loot boxes
2019	8	Girl	I played video games but did not buy any loot boxes
2019	8	Girl	I played video games but did not buy any loot boxes
2019	8	Girl	I played video games but did not buy any loot boxes
2019	8	Girl	I played video games but did not buy any loot boxes
2019	8	Girl	I played video games but did not buy any loot boxes
2019	8	Girl	I played video games but did not buy any loot boxes
2019	8	Girl	I played video games but did not buy any loot boxes
2019	8	Girl	I played video games but did not buy any loot boxes
2019	8	Girl	I played video games but did not buy any loot boxes
2019	8	Girl	I played video games but did not buy any loot boxes
2019	8	Girl	I played video games but did not buy any loot boxes
2019	8	Girl	I played video games but did not buy any loot boxes
2019	8	Girl	I played video games but did not buy any loot boxes
2019	8	Girl	I played video games but did not buy any loot boxes
2019	8	Girl	I played video games but did not buy any loot boxes
2019	8	Girl	I played video games but did not buy any loot boxes
2019	8	Girl	I played video games but did not buy any loot boxes
2019	8	Girl	I played video games but did not buy any loot boxes
2019	8	Girl	I played video games but did not buy any loot boxes
2019	8	Girl	I played video games but did not buy any loot boxes
2019	8	Girl	I played video games but did not buy any loot boxes
2019	8	Girl	I played video games but did not buy any loot boxes
2019	8	Girl	I played video games but did not buy any loot boxes
2019	8	Girl	I played video games but did not buy any loot boxes
2019	8	Girl	I played video games but did not buy any loot boxes
2019	8	Girl	I played video games but did not buy any loot boxes
2019	8	Girl	I played video games but did not buy any loot boxes
2019	8	Girl	I played video games but did not buy any loot boxes
2019	8	Girl	I played video games but did not buy any loot boxes
2019	8	Girl	I played video games but did not buy any loot boxes
2019	8	Girl	I played video games but did not buy any loot boxes
2019	8	Girl	I played video games but did not buy any loot boxes
2019	8	Girl	I played video games but did not buy any loot boxes
2019	8	Girl	I played video games but did not buy any loot boxes
2019	8	Girl	I played video games but did not buy any loot boxes
2019	8	Girl	I played video games but did not buy any loot boxes
2019	8	Girl	I played video games but did not buy any loot boxes
2019	8	Girl	I played video games but did not buy any loot boxes
2019	8	Girl	I played video games but did not buy any loot boxes
2019	8	Girl	I played video games but did not buy any loot boxes
2019	8	Girl	I played video games but did not buy any loot boxes
2019	8	Girl	I played video games but did not buy any loot boxes
2019	8	Girl	I played video games but did not buy any loot boxes
2019	8	Girl	I played video games but did not buy any loot boxes
2019	8	Girl	I played video games but did not buy any loot boxes
2019	8	Girl	I played video games but did not buy any loot boxes
2019	8	Girl	I played video games but did not buy any loot boxes
2019	8	Girl	I played video games but did not buy any loot boxes
2019	8	Girl	I played video games but did not buy any loot boxes
2019	8	Girl	I played video games but did not buy any loot boxes
2019	8	Girl	I played video games but did not buy any loot boxes
2019	8	Girl	I played video games but did not buy any loot boxes
2019	8	Girl	I played video games but did not buy any loot boxes
2019	8	Girl	I played video games but did not buy any loot boxes
2019	8	Girl	I played video games but did not buy any loot boxes
2019	8	Girl	I played video games but did not buy any loot boxes
2019	8	Girl	I played video games but did not buy any loot boxes
2019	8	Girl	I played video games but did not buy any loot boxes
2019	8	Girl	I played video games but did not buy any loot boxes
2019	8	Girl	I played video games but did not buy any loot boxes
2019	8	Girl	I played video games but did not buy any loot boxes
2019	8	Girl	I played video games but did not buy any loot boxes
2019	8	Girl	I played video games but did not buy any loot boxes
2019	8	Girl	I played video games but did not buy any loot boxes
2019	8	Girl	I played video games but did not buy any loot boxes
2019	8	Girl	I played video games but did not buy any loot boxes
2019	8	Girl	I played video games but did not buy any loot boxes
2019	8	Girl	I played video games but did not buy any loot boxes
2019	8	Girl	I played video games but did not buy any loot boxes
2019	8	Girl	I played video games but did not buy any loot boxes
2019	8	Girl	I played video games but did not buy any loot boxes
2019	8	Girl	I played video games but did not buy any loot boxes
2019	8	Girl	I played video games but did not buy any loot boxes
2019	8	Girl	I played video games but did not buy any loot boxes
2019	8	Girl	I played video games but did not buy any loot boxes
2019	8	Girl	I played video games but did not buy any loot boxes
2019	8	Girl	I played video games but did not buy any loot boxes
2019	8	Girl	I played video games but did not buy any loot boxes
2019	8	Girl	I played video games but did not buy any loot boxes
2019	8	Girl	I played video games but did not buy any loot boxes
2019	8	Girl	I played video games but did not buy any loot boxes
2019	8	Girl	I played video games but did not buy any loot boxes
2019	8	Girl	I played video games but did not buy any loot boxes
2019	8	Girl	I played video games but did not buy any loot boxes
2019	8	Girl	I played video games but did not buy any loot boxes
2019	8	Girl	I played video games but did not buy any loot boxes
2019	8	Girl	I played video games but did not buy any loot boxes
2019	8	Girl	I played video games but did not buy any loot boxes
2019	8	Girl	I played video games but did not buy any loot boxes
2019	8	Girl	I played video games but did not buy any loot boxes
2019	8	Girl	I played video games but did not buy any loot boxes
2019	8	Girl	I played video games but did not buy any loot boxes
2019	8	Girl	I played video games but did not buy any loot boxes
2019	8	Girl	I played video games but did not buy any loot boxes
2019	8	Girl	I played video games but did not buy any loot boxes
2019	8	Girl	I played video games but did not buy any loot boxes
2019	8	Girl	I played video games but did not buy any loot boxes
2019	8	Girl	I played video games but did not buy any loot boxes
2019	8	Girl	I played video games but did not buy any loot boxes
2019	8	Girl	I played video games but did not buy any loot boxes
2019	8	Girl	I played video games but did not buy any loot boxes
2019	8	Girl	I played video games but did not buy any loot boxes
2019	8	Girl	I played video games but did not buy any loot boxes
2019	8	Girl	I played video games but did not buy any loot boxes
2019	8	Girl	I played video games but did not buy any loot boxes
2019	8	Girl	I played video games but did not buy any loot boxes
2019	8	Girl	I played video games but did not buy any loot boxes
2019	8	Girl	I played video games but did not buy any loot boxes
2019	8	Girl	I played video games but did not buy any loot boxes
2019	8	Girl	I played video games but did not buy any loot boxes
2019	8	Girl	I played video games but did not buy any loot boxes
2019	8	Girl	I played video games but did not buy any loot boxes
2019	8	Girl	I played video games but did not buy any loot boxes
2019	8	Girl	I played video games but did not buy any loot boxes
2019	8	Girl	I played video games but did not buy any loot boxes
2019	8	Girl	I played video games but did not buy any loot boxes
2019	8	Girl	I played video games but did not buy any loot boxes
2019	8	Girl	I played video games but did not buy any loot boxes
2019	8	Girl	I played video games but did not buy any loot boxes
2019	8	Girl	I played video games but did not buy any loot boxes
2019	8	Girl	I played video games but did not buy any loot boxes
2019	8	Girl	I played video games but did not buy any loot boxes
2019	8	Girl	I played video games but did not buy any loot boxes
2019	8	Girl	I played video games but did not buy any loot boxes
2019	8	Girl	I played video games but did not buy any loot boxes
2019	8	Girl	I played video games but did not buy any loot boxes
2019	8	Girl	I played video games but did not buy any loot boxes
2019	8	Girl	I played video games but did not buy any loot boxes
2019	8	Girl	I played video games but did not buy any loot boxes
2019	8	Girl	I played video games but did not buy any loot boxes
2019	8	Girl	I played video games but did not buy any loot boxes
2019	8	Girl	I played video games but did not buy any loot boxes
2019	8	Girl	I played video games but did not buy any loot boxes
2019	8	Girl	I played video games but did not buy any loot boxes
2019	8	Girl	I played video games but did not buy any loot boxes
2019	8	Girl	I played video games but did not buy any loot boxes
2019	8	Girl	I played video games but did not buy any loot boxes
2019	8	Girl	I played video games but did not buy any loot boxes
2019	8	Girl	I played video games but did not buy any loot boxes
2019	8	Girl	I played video games but did not buy any loot boxes
2019	8	Girl	I played video games but did not buy any loot boxes
2019	8	Girl	I played video games but did not buy any loot boxes
2019	8	Girl	I played video games but did not buy any loot boxes
2019	8	Girl	I played video games but did not buy any loot boxes
2019	8	Girl	I played video games but did not buy any loot boxes
2019	8	Girl	I played video games but did not buy any loot boxes
2019	8	Girl	I played video games but did not buy any loot boxes
2019	8	Girl	I played video games but did not buy any loot boxes
2019	8	Girl	I played video games but did not buy any loot boxes
2019	8	Girl	I played video games but did not buy any loot boxes
2019	8	Girl	I played video games but did not buy any loot boxes
2019	8	Girl	I played video games but did not buy any loot boxes
2019	8	Girl	I played video games but did not buy any loot boxes
2019	8	Girl	I played video games but did not buy any loot boxes
2019	8	Girl	I played video games but did not buy any loot boxes
2019	8	Girl	I played video games but did not buy any loot boxes
2019	8	Girl	I played video games but did not buy any loot boxes
2019	8	Girl	I played video games but did not buy any loot boxes
2019	8	Girl	I played video games but did not buy any loot boxes
2019	8	Girl	I played video games but did not buy any loot boxes
2019	8	Girl	I played video games but did not buy any loot boxes
2019	8	Girl	I played video games but did not buy any loot boxes
2019	8	Girl	I played video games but did not buy any loot boxes
2019	8	Girl	I played video games but did not buy any loot boxes
2019	8	Girl	I played video games but did not buy any loot boxes
2019	8	Girl	I played video games but did not buy any loot boxes
2019	8	Girl	I played video games but did not buy any loot boxes
2019	8	Girl	I played video games but did not buy any loot boxes
2019	8	Girl	I played video games but did not buy any loot boxes
2019	8	Girl	I played video games but did not buy any loot boxes
2019	8	Girl	I played video games but did not buy any loot boxes
2019	8	Girl	I played video games but did not buy any loot boxes
2019	8	Girl	I played video games but did not buy any loot boxes
2019	8	Girl	I played video games but did not buy any loot boxes
2019	8	Girl	I played video games but did not buy any loot boxes
2019	8	Girl	I played video games but did not buy any loot boxes
2019	8	Girl	I played video games but did not buy any loot boxes
2019	8	Girl	I played video games but did not buy any loot boxes
2019	8	Girl	I played video games but did not buy any loot boxes
2019	8	Girl	I played video games but did not buy any loot boxes
2019	8	Girl	I played video games but did not buy any loot boxes
2019	8	Girl	I played video games but did not buy any loot boxes
2019	8	Girl	I played video games but did not buy any loot boxes
2019	8	Girl	I played video games but did not buy any loot boxes
2019	8	Girl	I played video games but did not buy any loot boxes
2019	8	Girl	I played video games but did not buy any loot boxes
2019	8	Girl	I played video games but did not buy any loot boxes
2019	8	Girl	I did not play any video games past 12 months
2019	8	Girl	I did not play any video games past 12 months
2019	8	Girl	I did not play any video games past 12 months
2019	8	Girl	I did not play any video games past 12 months
2019	8	Girl	I did not play any video games past 12 months
2019	8	Girl	I did not play any video games past 12 months
2019	8	Girl	I did not play any video games past 12 months
2019	8	Girl	I did not play any video games past 12 months
2019	8	Girl	I did not play any video games past 12 months
2019	8	Girl	I did not play any video games past 12 months
2019	8	Girl	I did not play any video games past 12 months
2019	8	Girl	I did not play any video games past 12 months
2019	8	Girl	I did not play any video games past 12 months
2019	8	Girl	I did not play any video games past 12 months
2019	8	Girl	I did not play any video games past 12 months
2019	8	Girl	I did not play any video games past 12 months
2019	8	Girl	I did not play any video games past 12 months
2019	8	Girl	I did not play any video games past 12 months
2019	8	Girl	I did not play any video games past 12 months
2019	8	Girl	I did not play any video games past 12 months
2019	8	Girl	I did not play any video games past 12 months
2019	8	Girl	I did not play any video games past 12 months
2019	8	Girl	I did not play any video games past 12 months
2019	8	Girl	I did not play any video games past 12 months
2019	8	Girl	I did not play any video games past 12 months
2019	8	Girl	I did not play any video games past 12 months
2019	8	Girl	I did not play any video games past 12 months
2019	8	Girl	I did not play any video games past 12 months
2019	8	Girl	I did not play any video games past 12 months
2019	8	Girl	I did not play any video games past 12 months
2019	8	Girl	I did not play any video games past 12 months
2019	8	Girl	I did not play any video games past 12 months
2019	8	Girl	I did not play any video games past 12 months
2019	8	Girl	I did not play any video games past 12 months
2019	8	Girl	I did not play any video games past 12 months
2019	8	Girl	I did not play any video games past 12 months
2019	8	Girl	I did not play any video games past 12 months
2019	8	Girl	I did not play any video games past 12 months
2019	8	Girl	I did not play any video games past 12 months
2019	8	Girl	I did not play any video games past 12 months
2019	8	Girl	I did not play any video games past 12 months
2019	8	Girl	I did not play any video games past 12 months
2019	8	Girl	I did not play any video games past 12 months
2019	8	Girl	I did not play any video games past 12 months
2019	8	Girl	I did not play any video games past 12 months
2019	8	Girl	I did not play any video games past 12 months
2019	8	Girl	I did not play any video games past 12 months
2019	8	Girl	I did not play any video games past 12 months
2019	8	Girl	I did not play any video games past 12 months
2019	8	Girl	I did not play any video games past 12 months
2019	8	Girl	I did not play any video games past 12 months
2019	8	Girl	I did not play any video games past 12 months
2019	8	Girl	I did not play any video games past 12 months
2019	8	Girl	I did not play any video games past 12 months
2019	8	Girl	I did not play any video games past 12 months
2019	8	Girl	I did not play any video games past 12 months
2019	8	Girl	I did not play any video games past 12 months
2019	8	Girl	I did not play any video games past 12 months
2019	8	Girl	I did not play any video games past 12 months
2019	8	Girl	I did not play any video games past 12 months
2019	8	Girl	I did not play any video games past 12 months
2019	8	Girl	I did not play any video games past 12 months
2019	8	Girl	I did not play any video games past 12 months
2019	8	Girl	I did not play any video games past 12 months
2019	8	Girl	I did not play any video games past 12 months
2019	8	Girl	I did not play any video games past 12 months
2019	8	Girl	I did not play any video games past 12 months
2019	8	Girl	I did not play any video games past 12 months
2019	8	Girl	I did not play any video games past 12 months
2019	8	Girl	I did not play any video games past 12 months
2019	8	Girl	I did not play any video games past 12 months
2019	8	Girl	I did not play any video games past 12 months
2019	8	Girl	I did not play any video games past 12 months
2019	8	Girl	I did not play any video games past 12 months
2019	8	Girl	I did not play any video games past 12 months
2019	8	Girl	I did not play any video games past 12 months
2019	8	Girl	I did not play any video games past 12 months
2019	8	Girl	I did not play any video games past 12 months
2019	8	Girl	I did not play any video games past 12 months
2019	8	Girl	I did not play any video games past 12 months
2019	8	Girl	I did not play any video games past 12 months
2019	8	Girl	I did not play any video games past 12 months
2019	8	Girl	I did not play any video games past 12 months
2019	8	Girl	I did not play any video games past 12 months
2019	8	Girl	I did not play any video games past 12 months
2019	8	Girl	I did not play any video games past 12 months
2019	8	Girl	I did not play any video games past 12 months
2019	8	Girl	I did not play any video games past 12 months
2019	8	Girl	I did not play any video games past 12 months
2019	8	Girl	I did not play any video games past 12 months
2019	8	Girl	I did not play any video games past 12 months
2019	8	Girl	I did not play any video games past 12 months
2019	8	Girl	I did not play any video games past 12 months
2019	8	Girl	I did not play any video games past 12 months
2019	8	Girl	I did not play any video games past 12 months
2019	8	Girl	I did not play any video games past 12 months
2019	8	Girl	I did not play any video games past 12 months
2019	8	Girl	I did not play any video games past 12 months
2019	8	Girl	I did not play any video games past 12 months
2019	8	Girl	I did not play any video games past 12 months
2019	8	Girl	I did not play any video games past 12 months
2019	8	Girl	I did not play any video games past 12 months
2019	8	Girl	I did not play any video games past 12 months
2019	8	Girl	I did not play any video games past 12 months
2019	8	Girl	I did not play any video games past 12 months
2019	8	Girl	I did not play any video games past 12 months
2019	8	Girl	I did not play any video games past 12 months
2019	8	Girl	I did not play any video games past 12 months
2019	8	Girl	I did not play any video games past 12 months
2019	8	Girl	I did not play any video games past 12 months
2019	8	Girl	I did not play any video games past 12 months
2019	8	Girl	I did not play any video games past 12 months
2019	8	Girl	I did not play any video games past 12 months
2019	8	Girl	I did not play any video games past 12 months
2019	8	Girl	I did not play any video games past 12 months
2019	8	Girl	I did not play any video games past 12 months
2019	8	Girl	I did not play any video games past 12 months
2019	8	Girl	I did not play any video games past 12 months
2019	8	Girl	I did not play any video games past 12 months
2019	8	Girl	I did not play any video games past 12 months
2019	8	Girl	I did not play any video games past 12 months
2019	8	Girl	I did not play any video games past 12 months
2019	8	Girl	I did not play any video games past 12 months
2019	8	Girl	I did not play any video games past 12 months
2019	8	Girl	I did not play any video games past 12 months
2019	8	Girl	I did not play any video games past 12 months
2019	8	Girl	I did not play any video games past 12 months
2019	8	Girl	I did not play any video games past 12 months
2019	8	Girl	I did not play any video games past 12 months
2019	8	Girl	I did not play any video games past 12 months
2019	8	Girl	I did not play any video games past 12 months
2019	8	Girl	I did not play any video games past 12 months
2019	8	Girl	I did not play any video games past 12 months
2019	8	Girl	I did not play any video games past 12 months
2019	8	Girl	I did not play any video games past 12 months
2019	8	Girl	I did not play any video games past 12 months
2019	8	Girl	I did not play any video games past 12 months
2019	8	Girl	I did not play any video games past 12 months
2019	8	Girl	I did not play any video games past 12 months
2019	8	Girl	I did not play any video games past 12 months
2019	8	Girl	I did not play any video games past 12 months
2019	8	Girl	I did not play any video games past 12 months
2019	8	Girl	I did not play any video games past 12 months
2019	8	Girl	I did not play any video games past 12 months
2019	8	Girl	I did not play any video games past 12 months
2019	8	Girl	I did not play any video games past 12 months
2019	8	Girl	I did not play any video games past 12 months
2019	8	Girl	I did not play any video games past 12 months
2019	8	Girl	I did not play any video games past 12 months
2019	8	Girl	I did not play any video games past 12 months
2019	8	Girl	I did not play any video games past 12 months
2019	8	Girl	I did not play any video games past 12 months
2019	8	Girl	I did not play any video games past 12 months
2019	8	Girl	I did not play any video games past 12 months
2019	8	Girl	I did not play any video games past 12 months
2019	8	Girl	I did not play any video games past 12 months
2019	8	Girl	I did not play any video games past 12 months
2019	8	Girl	I did not play any video games past 12 months
2019	8	Girl	I did not play any video games past 12 months
2019	8	Girl	I did not play any video games past 12 months
2019	8	Girl	I did not play any video games past 12 months
2019	8	Girl	I did not play any video games past 12 months
2019	8	Girl	I did not play any video games past 12 months
2019	8	Girl	I did not play any video games past 12 months
2019	8	Girl	I did not play any video games past 12 months
2019	8	Girl	I did not play any video games past 12 months
2019	8	Girl	I did not play any video games past 12 months
2019	8	Girl	I did not play any video games past 12 months
2019	8	Girl	I did not play any video games past 12 months
2019	8	Girl	I did not play any video games past 12 months
2019	8	Girl	I did not play any video games past 12 months
2019	8	Girl	I did not play any video games past 12 months
2019	8	Girl	I did not play any video games past 12 months
2019	8	Girl	I did not play any video games past 12 months
2019	8	Girl	I did not play any video games past 12 months
2019	8	Girl	I did not play any video games past 12 months
2019	8	Girl	I did not play any video games past 12 months
2019	8	Girl	I did not play any video games past 12 months
2019	8	Girl	I did not play any video games past 12 months
2019	8	Girl	I did not play any video games past 12 months
2019	8	Girl	I did not play any video games past 12 months
2019	8	Girl	I did not play any video games past 12 months
2019	8	Girl	I did not play any video games past 12 months
2019	8	Girl	I did not play any video games past 12 months
2019	8	Girl	I did not play any video games past 12 months
2019	8	Girl	I did not play any video games past 12 months
2019	8	Girl	I did not play any video games past 12 months
2019	8	Girl	I did not play any video games past 12 months
2019	8	Girl	I did not play any video games past 12 months
2019	8	Girl	I did not play any video games past 12 months
2019	8	Girl	I did not play any video games past 12 months
2019	8	Girl	I did not play any video games past 12 months
2019	8	Girl	I did not play any video games past 12 months
2019	8	Girl	I did not play any video games past 12 months
2019	8	Girl	I did not play any video games past 12 months
2019	8	Girl	I did not play any video games past 12 months
2019	8	Girl	I did not play any video games past 12 months
2019	8	Girl	I did not play any video games past 12 months
2019	8	Girl	I did not play any video games past 12 months
2019	8	Girl	I did not play any video games past 12 months
2019	8	Girl	I did not play any video games past 12 months
2019	8	Girl	I did not play any video games past 12 months
2019	8	Girl	I did not play any video games past 12 months
2019	8	Girl	I did not play any video games past 12 months
2019	8	Girl	I did not play any video games past 12 months
2019	8	Girl	I did not play any video games past 12 months
2019	8	Girl	I did not play any video games past 12 months
2019	8	Girl	I did not play any video games past 12 months
2019	8	Girl	I did not play any video games past 12 months
2019	8	Girl	I did not play any video games past 12 months
2019	8	Girl	I did not play any video games past 12 months
2019	8	Girl	I did not play any video games past 12 months
2019	8	Girl	I did not play any video games past 12 months
2019	8	Girl	I did not play any video games past 12 months
2019	8	Girl	I did not play any video games past 12 months
2019	8	Girl	I did not play any video games past 12 months
2019	8	Girl	I did not play any video games past 12 months
2019	8	Girl	I did not play any video games past 12 months
2019	8	Girl	I did not play any video games past 12 months
2019	8	Girl	I did not play any video games past 12 months
2019	8	Girl	I did not play any video games past 12 months
2019	8	Girl	I did not play any video games past 12 months
2019	8	Girl	I did not play any video games past 12 months
2019	8	Girl	I did not play any video games past 12 months
2019	8	Girl	I did not play any video games past 12 months
2019	8	Girl	I did not play any video games past 12 months
2019	8	Girl	I did not play any video games past 12 months
2019	8	Girl	I did not play any video games past 12 months
2019	8	Girl	I did not play any video games past 12 months
2019	8	Girl	I did not play any video games past 12 months
2019	8	Girl	I did not play any video games past 12 months
2019	8	Girl	I did not play any video games past 12 months
2019	8	Girl	I did not play any video games past 12 months
2019	8	Girl	I did not play any video games past 12 months
2019	8	Girl	I did not play any video games past 12 months
2019	8	Girl	I did not play any video games past 12 months
2019	8	Girl	I did not play any video games past 12 months
2019	8	Girl	I did not play any video games past 12 months
2019	8	Girl	I did not play any video games past 12 months
2019	8	Girl	I did not play any video games past 12 months
2019	8	Girl	I did not play any video games past 12 months
2019	8	Girl	I did not play any video games past 12 months
2019	8	Girl	I did not play any video games past 12 months
2019	8	Girl	I did not play any video games past 12 months
2019	8	Girl	I did not play any video games past 12 months
2019	8	Girl	I did not play any video games past 12 months
2019	8	Girl	I did not play any video games past 12 months
2019	8	Girl	I did not play any video games past 12 months
2019	8	Girl	I did not play any video games past 12 months
2019	8	Girl	I did not play any video games past 12 months
2019	8	Girl	I did not play any video games past 12 months
2019	8	Girl	I did not play any video games past 12 months
2019	8	Girl	I did not play any video games past 12 months
2019	8	Girl	I did not play any video games past 12 months
2019	8	Girl	I did not play any video games past 12 months
2019	8	Girl	I did not play any video games past 12 months
2019	8	Girl	I did not play any video games past 12 months
2019	8	Girl	I did not play any video games past 12 months
2019	8	Girl	I did not play any video games past 12 months
2019	8	Girl	I did not play any video games past 12 months
2019	8	Girl	I did not play any video games past 12 months
2019	8	Girl	I did not play any video games past 12 months
2019	8	Girl	I did not play any video games past 12 months
2019	8	Girl	I did not play any video games past 12 months
2019	8	Girl	I did not play any video games past 12 months
2019	8	Girl	I did not play any video games past 12 months
2019	8	Girl	I did not play any video games past 12 months
2019	8	Girl	I did not play any video games past 12 months
2019	8	Girl	I did not play any video games past 12 months
2019	8	Girl	I did not play any video games past 12 months
2019	8	Girl	I did not play any video games past 12 months
2019	8	Girl	I did not play any video games past 12 months
2019	8	Girl	I did not play any video games past 12 months
2019	8	Girl	I did not play any video games past 12 months
2019	8	Girl	I did not play any video games past 12 months
2019	8	Girl	I did not play any video games past 12 months
2019	8	Girl	I did not play any video games past 12 months
2019	8	Girl	I did not play any video games past 12 months
2019	8	Girl	I did not play any video games past 12 months
2019	8	Girl	I did not play any video games past 12 months
2019	8	Girl	I did not play any video games past 12 months
2019	8	Girl	I did not play any video games past 12 months
2019	8	Girl	I did not play any video games past 12 months
2019	8	Girl	I did not play any video games past 12 months
2019	8	Girl	I did not play any video games past 12 months
2019	8	Girl	I did not play any video games past 12 months
2019	8	Girl	I did not play any video games past 12 months
2019	8	Girl	I did not play any video games past 12 months
2019	8	Girl	I did not play any video games past 12 months
2019	8	Girl	I did not play any video games past 12 months
2019	8	Girl	I did not play any video games past 12 months
2019	8	Girl	I did not play any video games past 12 months
2019	8	Girl	I did not play any video games past 12 months
2019	8	Girl	I did not play any video games past 12 months
2019	8	Girl	I did not play any video games past 12 months
2019	8	Girl	I did not play any video games past 12 months
2019	8	Girl	I did not play any video games past 12 months
2019	8	Girl	I did not play any video games past 12 months
2019	8	Girl	I did not play any video games past 12 months
2019	8	Girl	I did not play any video games past 12 months
2019	8	Girl	I did not play any video games past 12 months
2019	8	Girl	I did not play any video games past 12 months
2019	8	Girl	I did not play any video games past 12 months
2019	8	Girl	I did not play any video games past 12 months
2019	8	Girl	I did not play any video games past 12 months
2019	8	Girl	I did not play any video games past 12 months
2019	8	Girl	I did not play any video games past 12 months
2019	8	Girl	I did not play any video games past 12 months
2019	8	Girl	I did not play any video games past 12 months
2019	8	Girl	I did not play any video games past 12 months
2019	8	Girl	I did not play any video games past 12 months
2019	8	Girl	I did not play any video games past 12 months
2019	8	Girl	I did not play any video games past 12 months
2019	8	Girl	I did not play any video games past 12 months
2019	8	Girl	I did not play any video games past 12 months
2019	8	Girl	I did not play any video games past 12 months
2019	8	Girl	I did not play any video games past 12 months
2019	8	Girl	I did not play any video games past 12 months
2019	8	Girl	I did not play any video games past 12 months
2019	8	Girl	I did not play any video games past 12 months
2019	8	Girl	I did not play any video games past 12 months
2019	8	Girl	I did not play any video games past 12 months
2019	8	Girl	I did not play any video games past 12 months
2019	8	Girl	I did not play any video games past 12 months
2019	8	Girl	I did not play any video games past 12 months
2019	8	Girl	I did not play any video games past 12 months
2019	8	Girl	I did not play any video games past 12 months
2019	8	Girl	I did not play any video games past 12 months
2019	8	Girl	I did not play any video games past 12 months
2019	8	Girl	I did not play any video games past 12 months
2019	8	Girl	I did not play any video games past 12 months
2019	8	Girl	I did not play any video games past 12 months
2019	8	Girl	I did not play any video games past 12 months
2019	8	Girl	I did not play any video games past 12 months
2019	8	Girl	I did not play any video games past 12 months
2019	8	Girl	I did not play any video games past 12 months
2019	8	Girl	I did not play any video games past 12 months
2019	8	Girl	I did not play any video games past 12 months
2019	8	Girl	I did not play any video games past 12 months
2019	8	Girl	I did not play any video games past 12 months
2019	8	Girl	I did not play any video games past 12 months
2019	8	Girl	I did not play any video games past 12 months
2019	8	Girl	I did not play any video games past 12 months
2019	8	Girl	I did not play any video games past 12 months
2019	8	Girl	I did not play any video games past 12 months
2019	8	Girl	I did not play any video games past 12 months
2019	8	Girl	I did not play any video games past 12 months
2019	8	Girl	I did not play any video games past 12 months
2019	8	Girl	I did not play any video games past 12 months
2019	8	Girl	I did not play any video games past 12 months
2019	8	Girl	I did not play any video games past 12 months
2019	8	Girl	I did not play any video games past 12 months
2019	8	Girl	I did not play any video games past 12 months
2019	8	Girl	I did not play any video games past 12 months
2019	8	Girl	I did not play any video games past 12 months
2019	8	Girl	I did not play any video games past 12 months
2019	8	Girl	I did not play any video games past 12 months
2019	8	Girl	I did not play any video games past 12 months
2019	8	Girl	I did not play any video games past 12 months
2019	8	Girl	I did not play any video games past 12 months
2019	8	Girl	I did not play any video games past 12 months
2019	8	Girl	I did not play any video games past 12 months
2019	8	Girl	I did not play any video games past 12 months
2019	8	Girl	I did not play any video games past 12 months
2019	8	Girl	I did not play any video games past 12 months
2019	8	Girl	I did not play any video games past 12 months
2019	8	Girl	I did not play any video games past 12 months
2019	8	Girl	I did not play any video games past 12 months
2019	8	Girl	I did not play any video games past 12 months
2019	8	Girl	I did not play any video games past 12 months
2019	8	Girl	I did not play any video games past 12 months
2019	8	Girl	I did not play any video games past 12 months
2019	8	Girl	I did not play any video games past 12 months
2019	8	Girl	I did not play any video games past 12 months
2019	8	Girl	I did not play any video games past 12 months
2019	8	Girl	I did not play any video games past 12 months
2019	8	Girl	I did not play any video games past 12 months
2019	8	Girl	I did not play any video games past 12 months
2019	8	Girl	I did not play any video games past 12 months
2019	8	Girl	I did not play any video games past 12 months
2019	8	Girl	I did not play any video games past 12 months
2019	8	Girl	I did not play any video games past 12 months
2019	8	Girl	I did not play any video games past 12 months
2019	8	Girl	I did not play any video games past 12 months
2019	8	Girl	I did not play any video games past 12 months
2019	8	Girl	I did not play any video games past 12 months
2019	8	Girl	I did not play any video games past 12 months
2019	8	Girl	I did not play any video games past 12 months
2019	8	Girl	I did not play any video games past 12 months
2019	8	Girl	I did not play any video games past 12 months
2019	8	Girl	I did not play any video games past 12 months
2019	8	Girl	I did not play any video games past 12 months
2019	8	Girl	I did not play any video games past 12 months
2019	8	Girl	I did not play any video games past 12 months
2019	8	Girl	I did not play any video games past 12 months
2019	8	Girl	I did not play any video games past 12 months
2019	8	Girl	I did not play any video games past 12 months
2019	8	Girl	I did not play any video games past 12 months
2019	8	Girl	I did not play any video games past 12 months
2019	8	Girl	I did not play any video games past 12 months
2019	8	Girl	I did not play any video games past 12 months
2019	8	Girl	I did not play any video games past 12 months
2019	8	Girl	I did not play any video games past 12 months
2019	8	Girl	I did not play any video games past 12 months
2019	8	Girl	I did not play any video games past 12 months
2019	8	Girl	I did not play any video games past 12 months
2019	8	Girl	I did not play any video games past 12 months
2019	8	Girl	I did not play any video games past 12 months
2019	8	Girl	I did not play any video games past 12 months
2019	8	Girl	I did not play any video games past 12 months
2019	8	Girl	I did not play any video games past 12 months
2019	8	Girl	I did not play any video games past 12 months
2019	8	Girl	I did not play any video games past 12 months
2019	8	Girl	I did not play any video games past 12 months
2019	8	Girl	I did not play any video games past 12 months
2019	8	Girl	I did not play any video games past 12 months
2019	8	Girl	I did not play any video games past 12 months
2019	8	Girl	I did not play any video games past 12 months
2019	8	Girl	I did not play any video games past 12 months
2019	8	Girl	I did not play any video games past 12 months
2019	8	Girl	I did not play any video games past 12 months
2019	8	Girl	I did not play any video games past 12 months
2019	8	Girl	I did not play any video games past 12 months
2019	8	Girl	I did not play any video games past 12 months
2019	8	Girl	I did not play any video games past 12 months
2019	8	Girl	I did not play any video games past 12 months
2019	8	Girl	I did not play any video games past 12 months
2019	8	Girl	I did not play any video games past 12 months
2019	8	Girl	I did not play any video games past 12 months
2019	8	Girl	I did not play any video games past 12 months
2019	8	Girl	I did not play any video games past 12 months
2019	8	Girl	I did not play any video games past 12 months
2019	8	Girl	I did not play any video games past 12 months
2019	8	Girl	I did not play any video games past 12 months
2019	8	Girl	I did not play any video games past 12 months
2019	8	Girl	I did not play any video games past 12 months
2019	8	Girl	I did not play any video games past 12 months
2019	8	Girl	I did not play any video games past 12 months
2019	8	Girl	I did not play any video games past 12 months
2019	8	Girl	I did not play any video games past 12 months
2019	8	Girl	I did not play any video games past 12 months
2019	8	Girl	I did not play any video games past 12 months
2019	8	Girl	I did not play any video games past 12 months
2019	8	Girl	I did not play any video games past 12 months
2019	8	Girl	I did not play any video games past 12 months
2019	8	Girl	I did not play any video games past 12 months
2019	8	Girl	I did not play any video games past 12 months
2019	8	Girl	I did not play any video games past 12 months
2019	8	Girl	I did not play any video games past 12 months
2019	8	Girl	I did not play any video games past 12 months
2019	8	Girl	I did not play any video games past 12 months
2019	8	Girl	I did not play any video games past 12 months
2019	8	Girl	I did not play any video games past 12 months
2019	8	Girl	I did not play any video games past 12 months
2019	8	Girl	I did not play any video games past 12 months
2019	8	Girl	I did not play any video games past 12 months
2019	8	Girl	I did not play any video games past 12 months
2019	8	Girl	I did not play any video games past 12 months
2019	8	Girl	I did not play any video games past 12 months
2019	8	Girl	I did not play any video games past 12 months
2019	8	Girl	I did not play any video games past 12 months
2019	8	Girl	I did not play any video games past 12 months
2019	8	Girl	I did not play any video games past 12 months
2019	8	Girl	I did not play any video games past 12 months
2019	8	Girl	I did not play any video games past 12 months
2019	8	Girl	I did not play any video games past 12 months
2019	8	Girl	I did not play any video games past 12 months
2019	8	Girl	I did not play any video games past 12 months
2019	8	Girl	I did not play any video games past 12 months
2019	8	Girl	I did not play any video games past 12 months
2019	8	Girl	I did not play any video games past 12 months
2019	8	Girl	I did not play any video games past 12 months
2019	8	Girl	I did not play any video games past 12 months
2019	8	Girl	I did not play any video games past 12 months
2019	8	Girl	I did not play any video games past 12 months
2019	8	Girl	I did not play any video games past 12 months
2019	8	Girl	I did not play any video games past 12 months
2019	8	Girl	I did not play any video games past 12 months
2019	8	Girl	I did not play any video games past 12 months
2019	8	Girl	I did not play any video games past 12 months
2019	8	Girl	I did not play any video games past 12 months
2019	8	Girl	I did not play any video games past 12 months
2019	8	Girl	I did not play any video games past 12 months
2019	8	Girl	I did not play any video games past 12 months
2019	8	Girl	I did not play any video games past 12 months
2019	8	Girl	I did not play any video games past 12 months
2019	8	Girl	I did not play any video games past 12 months
2019	8	Girl	I did not play any video games past 12 months
2019	8	Girl	I did not play any video games past 12 months
2019	8	Girl	I did not play any video games past 12 months
2019	8	Girl	I did not play any video games past 12 months
2019	8	Girl	I did not play any video games past 12 months
2019	8	Girl	I did not play any video games past 12 months
2019	8	Girl	I did not play any video games past 12 months
2019	8	Girl	I did not play any video games past 12 months
2019	8	Girl	I did not play any video games past 12 months
2019	8	Girl	I did not play any video games past 12 months
2019	8	Girl	I did not play any video games past 12 months
2019	8	Girl	I did not play any video games past 12 months
2019	8	Girl	I did not play any video games past 12 months
2019	8	Girl	I did not play any video games past 12 months
2019	8	Girl	I did not play any video games past 12 months
2019	8	Girl	I did not play any video games past 12 months
2019	8	Girl	I did not play any video games past 12 months
2019	8	Girl	I did not play any video games past 12 months
2019	8	Girl	I did not play any video games past 12 months
2019	8	Girl	I did not play any video games past 12 months
2019	8	Girl	I did not play any video games past 12 months
2019	8	Girl	I did not play any video games past 12 months
2019	8	Girl	I did not play any video games past 12 months
2019	8	Girl	.
2019	8	Girl	.
2019	8	Girl	.
2019	8	Girl	.
2019	8	Girl	.
2019	8	Girl	.
2019	8	Girl	.
2019	8	Girl	.
2019	8	Girl	.
2019	8	Girl	.
2019	8	Girl	.
2019	8	Girl	.
2019	8	Girl	.
2019	8	Girl	.
2019	8	Girl	.
2019	8	Girl	.
2019	8	Girl	.
2019	8	Girl	.
2019	8	Girl	.
2019	8	Girl	.
2019	8	Girl	.
2019	8	Girl	.
2019	8	Boy	21 or more loot boxes
2019	8	Boy	21 or more loot boxes
2019	8	Boy	21 or more loot boxes
2019	8	Boy	21 or more loot boxes
2019	8	Boy	21 or more loot boxes
2019	8	Boy	21 or more loot boxes
2019	8	Boy	21 or more loot boxes
2019	8	Boy	21 or more loot boxes
2019	8	Boy	21 or more loot boxes
2019	8	Boy	21 or more loot boxes
2019	8	Boy	21 or more loot boxes
2019	8	Boy	21 or more loot boxes
2019	8	Boy	21 or more loot boxes
2019	8	Boy	21 or more loot boxes
2019	8	Boy	21 or more loot boxes
2019	8	Boy	21 or more loot boxes
2019	8	Boy	21 or more loot boxes
2019	8	Boy	21 or more loot boxes
2019	8	Boy	21 or more loot boxes
2019	8	Boy	21 or more loot boxes
2019	8	Boy	21 or more loot boxes
2019	8	Boy	21 or more loot boxes
2019	8	Boy	21 or more loot boxes
2019	8	Boy	21 or more loot boxes
2019	8	Boy	21 or more loot boxes
2019	8	Boy	21 or more loot boxes
2019	8	Boy	21 or more loot boxes
2019	8	Boy	21 or more loot boxes
2019	8	Boy	21 or more loot boxes
2019	8	Boy	21 or more loot boxes
2019	8	Boy	21 or more loot boxes
2019	8	Boy	21 or more loot boxes
2019	8	Boy	21 or more loot boxes
2019	8	Boy	21 or more loot boxes
2019	8	Boy	21 or more loot boxes
2019	8	Boy	21 or more loot boxes
2019	8	Boy	21 or more loot boxes
2019	8	Boy	21 or more loot boxes
2019	8	Boy	21 or more loot boxes
2019	8	Boy	21 or more loot boxes
2019	8	Boy	21 or more loot boxes
2019	8	Boy	21 or more loot boxes
2019	8	Boy	21 or more loot boxes
2019	8	Boy	21 or more loot boxes
2019	8	Boy	21 or more loot boxes
2019	8	Boy	21 or more loot boxes
2019	8	Boy	21 or more loot boxes
2019	8	Boy	21 or more loot boxes
2019	8	Boy	21 or more loot boxes
2019	8	Boy	21 or more loot boxes
2019	8	Boy	21 or more loot boxes
2019	8	Boy	21 or more loot boxes
2019	8	Boy	21 or more loot boxes
2019	8	Boy	21 or more loot boxes
2019	8	Boy	21 or more loot boxes
2019	8	Boy	21 or more loot boxes
2019	8	Boy	21 or more loot boxes
2019	8	Boy	21 or more loot boxes
2019	8	Boy	21 or more loot boxes
2019	8	Boy	21 or more loot boxes
2019	8	Boy	21 or more loot boxes
2019	8	Boy	21 or more loot boxes
2019	8	Boy	21 or more loot boxes
2019	8	Boy	21 or more loot boxes
2019	8	Boy	21 or more loot boxes
2019	8	Boy	21 or more loot boxes
2019	8	Boy	21 or more loot boxes
2019	8	Boy	21 or more loot boxes
2019	8	Boy	21 or more loot boxes
2019	8	Boy	21 or more loot boxes
2019	8	Boy	21 or more loot boxes
2019	8	Boy	21 or more loot boxes
2019	8	Boy	21 or more loot boxes
2019	8	Boy	21 or more loot boxes
2019	8	Boy	21 or more loot boxes
2019	8	Boy	21 or more loot boxes
2019	8	Boy	21 or more loot boxes
2019	8	Boy	21 or more loot boxes
2019	8	Boy	21 or more loot boxes
2019	8	Boy	21 or more loot boxes
2019	8	Boy	21 or more loot boxes
2019	8	Boy	21 or more loot boxes
2019	8	Boy	21 or more loot boxes
2019	8	Boy	21 or more loot boxes
2019	8	Boy	21 or more loot boxes
2019	8	Boy	21 or more loot boxes
2019	8	Boy	21 or more loot boxes
2019	8	Boy	21 or more loot boxes
2019	8	Boy	21 or more loot boxes
2019	8	Boy	21 or more loot boxes
2019	8	Boy	21 or more loot boxes
2019	8	Boy	21 or more loot boxes
2019	8	Boy	21 or more loot boxes
2019	8	Boy	21 or more loot boxes
2019	8	Boy	21 or more loot boxes
2019	8	Boy	21 or more loot boxes
2019	8	Boy	21 or more loot boxes
2019	8	Boy	21 or more loot boxes
2019	8	Boy	21 or more loot boxes
2019	8	Boy	21 or more loot boxes
2019	8	Boy	21 or more loot boxes
2019	8	Boy	21 or more loot boxes
2019	8	Boy	21 or more loot boxes
2019	8	Boy	21 or more loot boxes
2019	8	Boy	21 or more loot boxes
2019	8	Boy	21 or more loot boxes
2019	8	Boy	21 or more loot boxes
2019	8	Boy	21 or more loot boxes
2019	8	Boy	21 or more loot boxes
2019	8	Boy	21 or more loot boxes
2019	8	Boy	21 or more loot boxes
2019	8	Boy	21 or more loot boxes
2019	8	Boy	21 or more loot boxes
2019	8	Boy	21 or more loot boxes
2019	8	Boy	21 or more loot boxes
2019	8	Boy	21 or more loot boxes
2019	8	Boy	21 or more loot boxes
2019	8	Boy	21 or more loot boxes
2019	8	Boy	21 or more loot boxes
2019	8	Boy	21 or more loot boxes
2019	8	Boy	21 or more loot boxes
2019	8	Boy	21 or more loot boxes
2019	8	Boy	21 or more loot boxes
2019	8	Boy	21 or more loot boxes
2019	8	Boy	21 or more loot boxes
2019	8	Boy	21 or more loot boxes
2019	8	Boy	21 or more loot boxes
2019	8	Boy	21 or more loot boxes
2019	8	Boy	21 or more loot boxes
2019	8	Boy	21 or more loot boxes
2019	8	Boy	21 or more loot boxes
2019	8	Boy	21 or more loot boxes
2019	8	Boy	21 or more loot boxes
2019	8	Boy	21 or more loot boxes
2019	8	Boy	21 or more loot boxes
2019	8	Boy	21 or more loot boxes
2019	8	Boy	21 or more loot boxes
2019	8	Boy	21 or more loot boxes
2019	8	Boy	21 or more loot boxes
2019	8	Boy	21 or more loot boxes
2019	8	Boy	11 to 20 loot boxes
2019	8	Boy	11 to 20 loot boxes
2019	8	Boy	11 to 20 loot boxes
2019	8	Boy	11 to 20 loot boxes
2019	8	Boy	11 to 20 loot boxes
2019	8	Boy	11 to 20 loot boxes
2019	8	Boy	11 to 20 loot boxes
2019	8	Boy	11 to 20 loot boxes
2019	8	Boy	11 to 20 loot boxes
2019	8	Boy	11 to 20 loot boxes
2019	8	Boy	11 to 20 loot boxes
2019	8	Boy	11 to 20 loot boxes
2019	8	Boy	11 to 20 loot boxes
2019	8	Boy	11 to 20 loot boxes
2019	8	Boy	11 to 20 loot boxes
2019	8	Boy	11 to 20 loot boxes
2019	8	Boy	11 to 20 loot boxes
2019	8	Boy	11 to 20 loot boxes
2019	8	Boy	11 to 20 loot boxes
2019	8	Boy	11 to 20 loot boxes
2019	8	Boy	11 to 20 loot boxes
2019	8	Boy	11 to 20 loot boxes
2019	8	Boy	11 to 20 loot boxes
2019	8	Boy	11 to 20 loot boxes
2019	8	Boy	11 to 20 loot boxes
2019	8	Boy	11 to 20 loot boxes
2019	8	Boy	11 to 20 loot boxes
2019	8	Boy	11 to 20 loot boxes
2019	8	Boy	11 to 20 loot boxes
2019	8	Boy	11 to 20 loot boxes
2019	8	Boy	11 to 20 loot boxes
2019	8	Boy	11 to 20 loot boxes
2019	8	Boy	11 to 20 loot boxes
2019	8	Boy	11 to 20 loot boxes
2019	8	Boy	11 to 20 loot boxes
2019	8	Boy	11 to 20 loot boxes
2019	8	Boy	11 to 20 loot boxes
2019	8	Boy	11 to 20 loot boxes
2019	8	Boy	11 to 20 loot boxes
2019	8	Boy	11 to 20 loot boxes
2019	8	Boy	11 to 20 loot boxes
2019	8	Boy	11 to 20 loot boxes
2019	8	Boy	11 to 20 loot boxes
2019	8	Boy	11 to 20 loot boxes
2019	8	Boy	11 to 20 loot boxes
2019	8	Boy	11 to 20 loot boxes
2019	8	Boy	11 to 20 loot boxes
2019	8	Boy	11 to 20 loot boxes
2019	8	Boy	11 to 20 loot boxes
2019	8	Boy	11 to 20 loot boxes
2019	8	Boy	11 to 20 loot boxes
2019	8	Boy	11 to 20 loot boxes
2019	8	Boy	11 to 20 loot boxes
2019	8	Boy	11 to 20 loot boxes
2019	8	Boy	11 to 20 loot boxes
2019	8	Boy	11 to 20 loot boxes
2019	8	Boy	11 to 20 loot boxes
2019	8	Boy	11 to 20 loot boxes
2019	8	Boy	11 to 20 loot boxes
2019	8	Boy	11 to 20 loot boxes
2019	8	Boy	11 to 20 loot boxes
2019	8	Boy	6 to 10 loot boxes
2019	8	Boy	6 to 10 loot boxes
2019	8	Boy	6 to 10 loot boxes
2019	8	Boy	6 to 10 loot boxes
2019	8	Boy	6 to 10 loot boxes
2019	8	Boy	6 to 10 loot boxes
2019	8	Boy	6 to 10 loot boxes
2019	8	Boy	6 to 10 loot boxes
2019	8	Boy	6 to 10 loot boxes
2019	8	Boy	6 to 10 loot boxes
2019	8	Boy	6 to 10 loot boxes
2019	8	Boy	6 to 10 loot boxes
2019	8	Boy	6 to 10 loot boxes
2019	8	Boy	6 to 10 loot boxes
2019	8	Boy	6 to 10 loot boxes
2019	8	Boy	6 to 10 loot boxes
2019	8	Boy	6 to 10 loot boxes
2019	8	Boy	6 to 10 loot boxes
2019	8	Boy	6 to 10 loot boxes
2019	8	Boy	6 to 10 loot boxes
2019	8	Boy	6 to 10 loot boxes
2019	8	Boy	6 to 10 loot boxes
2019	8	Boy	6 to 10 loot boxes
2019	8	Boy	6 to 10 loot boxes
2019	8	Boy	6 to 10 loot boxes
2019	8	Boy	6 to 10 loot boxes
2019	8	Boy	6 to 10 loot boxes
2019	8	Boy	6 to 10 loot boxes
2019	8	Boy	6 to 10 loot boxes
2019	8	Boy	6 to 10 loot boxes
2019	8	Boy	6 to 10 loot boxes
2019	8	Boy	6 to 10 loot boxes
2019	8	Boy	6 to 10 loot boxes
2019	8	Boy	6 to 10 loot boxes
2019	8	Boy	6 to 10 loot boxes
2019	8	Boy	6 to 10 loot boxes
2019	8	Boy	6 to 10 loot boxes
2019	8	Boy	6 to 10 loot boxes
2019	8	Boy	6 to 10 loot boxes
2019	8	Boy	6 to 10 loot boxes
2019	8	Boy	6 to 10 loot boxes
2019	8	Boy	6 to 10 loot boxes
2019	8	Boy	6 to 10 loot boxes
2019	8	Boy	6 to 10 loot boxes
2019	8	Boy	6 to 10 loot boxes
2019	8	Boy	6 to 10 loot boxes
2019	8	Boy	6 to 10 loot boxes
2019	8	Boy	6 to 10 loot boxes
2019	8	Boy	6 to 10 loot boxes
2019	8	Boy	6 to 10 loot boxes
2019	8	Boy	6 to 10 loot boxes
2019	8	Boy	6 to 10 loot boxes
2019	8	Boy	6 to 10 loot boxes
2019	8	Boy	6 to 10 loot boxes
2019	8	Boy	6 to 10 loot boxes
2019	8	Boy	6 to 10 loot boxes
2019	8	Boy	6 to 10 loot boxes
2019	8	Boy	6 to 10 loot boxes
2019	8	Boy	6 to 10 loot boxes
2019	8	Boy	6 to 10 loot boxes
2019	8	Boy	6 to 10 loot boxes
2019	8	Boy	6 to 10 loot boxes
2019	8	Boy	6 to 10 loot boxes
2019	8	Boy	6 to 10 loot boxes
2019	8	Boy	6 to 10 loot boxes
2019	8	Boy	6 to 10 loot boxes
2019	8	Boy	6 to 10 loot boxes
2019	8	Boy	6 to 10 loot boxes
2019	8	Boy	6 to 10 loot boxes
2019	8	Boy	6 to 10 loot boxes
2019	8	Boy	6 to 10 loot boxes
2019	8	Boy	6 to 10 loot boxes
2019	8	Boy	6 to 10 loot boxes
2019	8	Boy	6 to 10 loot boxes
2019	8	Boy	1 to 5 loot boxes
2019	8	Boy	1 to 5 loot boxes
2019	8	Boy	1 to 5 loot boxes
2019	8	Boy	1 to 5 loot boxes
2019	8	Boy	1 to 5 loot boxes
2019	8	Boy	1 to 5 loot boxes
2019	8	Boy	1 to 5 loot boxes
2019	8	Boy	1 to 5 loot boxes
2019	8	Boy	1 to 5 loot boxes
2019	8	Boy	1 to 5 loot boxes
2019	8	Boy	1 to 5 loot boxes
2019	8	Boy	1 to 5 loot boxes
2019	8	Boy	1 to 5 loot boxes
2019	8	Boy	1 to 5 loot boxes
2019	8	Boy	1 to 5 loot boxes
2019	8	Boy	1 to 5 loot boxes
2019	8	Boy	1 to 5 loot boxes
2019	8	Boy	1 to 5 loot boxes
2019	8	Boy	1 to 5 loot boxes
2019	8	Boy	1 to 5 loot boxes
2019	8	Boy	1 to 5 loot boxes
2019	8	Boy	1 to 5 loot boxes
2019	8	Boy	1 to 5 loot boxes
2019	8	Boy	1 to 5 loot boxes
2019	8	Boy	1 to 5 loot boxes
2019	8	Boy	1 to 5 loot boxes
2019	8	Boy	1 to 5 loot boxes
2019	8	Boy	1 to 5 loot boxes
2019	8	Boy	1 to 5 loot boxes
2019	8	Boy	1 to 5 loot boxes
2019	8	Boy	1 to 5 loot boxes
2019	8	Boy	1 to 5 loot boxes
2019	8	Boy	1 to 5 loot boxes
2019	8	Boy	1 to 5 loot boxes
2019	8	Boy	1 to 5 loot boxes
2019	8	Boy	1 to 5 loot boxes
2019	8	Boy	1 to 5 loot boxes
2019	8	Boy	1 to 5 loot boxes
2019	8	Boy	1 to 5 loot boxes
2019	8	Boy	1 to 5 loot boxes
2019	8	Boy	1 to 5 loot boxes
2019	8	Boy	1 to 5 loot boxes
2019	8	Boy	1 to 5 loot boxes
2019	8	Boy	1 to 5 loot boxes
2019	8	Boy	1 to 5 loot boxes
2019	8	Boy	1 to 5 loot boxes
2019	8	Boy	1 to 5 loot boxes
2019	8	Boy	1 to 5 loot boxes
2019	8	Boy	1 to 5 loot boxes
2019	8	Boy	1 to 5 loot boxes
2019	8	Boy	1 to 5 loot boxes
2019	8	Boy	1 to 5 loot boxes
2019	8	Boy	1 to 5 loot boxes
2019	8	Boy	1 to 5 loot boxes
2019	8	Boy	1 to 5 loot boxes
2019	8	Boy	1 to 5 loot boxes
2019	8	Boy	1 to 5 loot boxes
2019	8	Boy	1 to 5 loot boxes
2019	8	Boy	1 to 5 loot boxes
2019	8	Boy	1 to 5 loot boxes
2019	8	Boy	1 to 5 loot boxes
2019	8	Boy	1 to 5 loot boxes
2019	8	Boy	1 to 5 loot boxes
2019	8	Boy	1 to 5 loot boxes
2019	8	Boy	1 to 5 loot boxes
2019	8	Boy	1 to 5 loot boxes
2019	8	Boy	1 to 5 loot boxes
2019	8	Boy	1 to 5 loot boxes
2019	8	Boy	1 to 5 loot boxes
2019	8	Boy	1 to 5 loot boxes
2019	8	Boy	1 to 5 loot boxes
2019	8	Boy	1 to 5 loot boxes
2019	8	Boy	1 to 5 loot boxes
2019	8	Boy	1 to 5 loot boxes
2019	8	Boy	1 to 5 loot boxes
2019	8	Boy	1 to 5 loot boxes
2019	8	Boy	1 to 5 loot boxes
2019	8	Boy	1 to 5 loot boxes
2019	8	Boy	1 to 5 loot boxes
2019	8	Boy	1 to 5 loot boxes
2019	8	Boy	1 to 5 loot boxes
2019	8	Boy	1 to 5 loot boxes
2019	8	Boy	1 to 5 loot boxes
2019	8	Boy	1 to 5 loot boxes
2019	8	Boy	1 to 5 loot boxes
2019	8	Boy	1 to 5 loot boxes
2019	8	Boy	1 to 5 loot boxes
2019	8	Boy	1 to 5 loot boxes
2019	8	Boy	1 to 5 loot boxes
2019	8	Boy	1 to 5 loot boxes
2019	8	Boy	1 to 5 loot boxes
2019	8	Boy	1 to 5 loot boxes
2019	8	Boy	1 to 5 loot boxes
2019	8	Boy	1 to 5 loot boxes
2019	8	Boy	1 to 5 loot boxes
2019	8	Boy	1 to 5 loot boxes
2019	8	Boy	1 to 5 loot boxes
2019	8	Boy	1 to 5 loot boxes
2019	8	Boy	1 to 5 loot boxes
2019	8	Boy	1 to 5 loot boxes
2019	8	Boy	1 to 5 loot boxes
2019	8	Boy	1 to 5 loot boxes
2019	8	Boy	1 to 5 loot boxes
2019	8	Boy	1 to 5 loot boxes
2019	8	Boy	1 to 5 loot boxes
2019	8	Boy	1 to 5 loot boxes
2019	8	Boy	1 to 5 loot boxes
2019	8	Boy	1 to 5 loot boxes
2019	8	Boy	1 to 5 loot boxes
2019	8	Boy	1 to 5 loot boxes
2019	8	Boy	1 to 5 loot boxes
2019	8	Boy	1 to 5 loot boxes
2019	8	Boy	1 to 5 loot boxes
2019	8	Boy	1 to 5 loot boxes
2019	8	Boy	1 to 5 loot boxes
2019	8	Boy	1 to 5 loot boxes
2019	8	Boy	1 to 5 loot boxes
2019	8	Boy	1 to 5 loot boxes
2019	8	Boy	1 to 5 loot boxes
2019	8	Boy	1 to 5 loot boxes
2019	8	Boy	1 to 5 loot boxes
2019	8	Boy	1 to 5 loot boxes
2019	8	Boy	1 to 5 loot boxes
2019	8	Boy	1 to 5 loot boxes
2019	8	Boy	1 to 5 loot boxes
2019	8	Boy	1 to 5 loot boxes
2019	8	Boy	1 to 5 loot boxes
2019	8	Boy	1 to 5 loot boxes
2019	8	Boy	1 to 5 loot boxes
2019	8	Boy	1 to 5 loot boxes
2019	8	Boy	1 to 5 loot boxes
2019	8	Boy	1 to 5 loot boxes
2019	8	Boy	1 to 5 loot boxes
2019	8	Boy	1 to 5 loot boxes
2019	8	Boy	1 to 5 loot boxes
2019	8	Boy	1 to 5 loot boxes
2019	8	Boy	1 to 5 loot boxes
2019	8	Boy	1 to 5 loot boxes
2019	8	Boy	1 to 5 loot boxes
2019	8	Boy	1 to 5 loot boxes
2019	8	Boy	1 to 5 loot boxes
2019	8	Boy	1 to 5 loot boxes
2019	8	Boy	1 to 5 loot boxes
2019	8	Boy	1 to 5 loot boxes
2019	8	Boy	1 to 5 loot boxes
2019	8	Boy	1 to 5 loot boxes
2019	8	Boy	1 to 5 loot boxes
2019	8	Boy	1 to 5 loot boxes
2019	8	Boy	1 to 5 loot boxes
2019	8	Boy	1 to 5 loot boxes
2019	8	Boy	1 to 5 loot boxes
2019	8	Boy	1 to 5 loot boxes
2019	8	Boy	1 to 5 loot boxes
2019	8	Boy	1 to 5 loot boxes
2019	8	Boy	1 to 5 loot boxes
2019	8	Boy	1 to 5 loot boxes
2019	8	Boy	1 to 5 loot boxes
2019	8	Boy	1 to 5 loot boxes
2019	8	Boy	1 to 5 loot boxes
2019	8	Boy	1 to 5 loot boxes
2019	8	Boy	1 to 5 loot boxes
2019	8	Boy	1 to 5 loot boxes
2019	8	Boy	1 to 5 loot boxes
2019	8	Boy	1 to 5 loot boxes
2019	8	Boy	1 to 5 loot boxes
2019	8	Boy	1 to 5 loot boxes
2019	8	Boy	1 to 5 loot boxes
2019	8	Boy	1 to 5 loot boxes
2019	8	Boy	1 to 5 loot boxes
2019	8	Boy	1 to 5 loot boxes
2019	8	Boy	1 to 5 loot boxes
2019	8	Boy	1 to 5 loot boxes
2019	8	Boy	1 to 5 loot boxes
2019	8	Boy	1 to 5 loot boxes
2019	8	Boy	I played video games but did not buy any loot boxes
2019	8	Boy	I played video games but did not buy any loot boxes
2019	8	Boy	I played video games but did not buy any loot boxes
2019	8	Boy	I played video games but did not buy any loot boxes
2019	8	Boy	I played video games but did not buy any loot boxes
2019	8	Boy	I played video games but did not buy any loot boxes
2019	8	Boy	I played video games but did not buy any loot boxes
2019	8	Boy	I played video games but did not buy any loot boxes
2019	8	Boy	I played video games but did not buy any loot boxes
2019	8	Boy	I played video games but did not buy any loot boxes
2019	8	Boy	I played video games but did not buy any loot boxes
2019	8	Boy	I played video games but did not buy any loot boxes
2019	8	Boy	I played video games but did not buy any loot boxes
2019	8	Boy	I played video games but did not buy any loot boxes
2019	8	Boy	I played video games but did not buy any loot boxes
2019	8	Boy	I played video games but did not buy any loot boxes
2019	8	Boy	I played video games but did not buy any loot boxes
2019	8	Boy	I played video games but did not buy any loot boxes
2019	8	Boy	I played video games but did not buy any loot boxes
2019	8	Boy	I played video games but did not buy any loot boxes
2019	8	Boy	I played video games but did not buy any loot boxes
2019	8	Boy	I played video games but did not buy any loot boxes
2019	8	Boy	I played video games but did not buy any loot boxes
2019	8	Boy	I played video games but did not buy any loot boxes
2019	8	Boy	I played video games but did not buy any loot boxes
2019	8	Boy	I played video games but did not buy any loot boxes
2019	8	Boy	I played video games but did not buy any loot boxes
2019	8	Boy	I played video games but did not buy any loot boxes
2019	8	Boy	I played video games but did not buy any loot boxes
2019	8	Boy	I played video games but did not buy any loot boxes
2019	8	Boy	I played video games but did not buy any loot boxes
2019	8	Boy	I played video games but did not buy any loot boxes
2019	8	Boy	I played video games but did not buy any loot boxes
2019	8	Boy	I played video games but did not buy any loot boxes
2019	8	Boy	I played video games but did not buy any loot boxes
2019	8	Boy	I played video games but did not buy any loot boxes
2019	8	Boy	I played video games but did not buy any loot boxes
2019	8	Boy	I played video games but did not buy any loot boxes
2019	8	Boy	I played video games but did not buy any loot boxes
2019	8	Boy	I played video games but did not buy any loot boxes
2019	8	Boy	I played video games but did not buy any loot boxes
2019	8	Boy	I played video games but did not buy any loot boxes
2019	8	Boy	I played video games but did not buy any loot boxes
2019	8	Boy	I played video games but did not buy any loot boxes
2019	8	Boy	I played video games but did not buy any loot boxes
2019	8	Boy	I played video games but did not buy any loot boxes
2019	8	Boy	I played video games but did not buy any loot boxes
2019	8	Boy	I played video games but did not buy any loot boxes
2019	8	Boy	I played video games but did not buy any loot boxes
2019	8	Boy	I played video games but did not buy any loot boxes
2019	8	Boy	I played video games but did not buy any loot boxes
2019	8	Boy	I played video games but did not buy any loot boxes
2019	8	Boy	I played video games but did not buy any loot boxes
2019	8	Boy	I played video games but did not buy any loot boxes
2019	8	Boy	I played video games but did not buy any loot boxes
2019	8	Boy	I played video games but did not buy any loot boxes
2019	8	Boy	I played video games but did not buy any loot boxes
2019	8	Boy	I played video games but did not buy any loot boxes
2019	8	Boy	I played video games but did not buy any loot boxes
2019	8	Boy	I played video games but did not buy any loot boxes
2019	8	Boy	I played video games but did not buy any loot boxes
2019	8	Boy	I played video games but did not buy any loot boxes
2019	8	Boy	I played video games but did not buy any loot boxes
2019	8	Boy	I played video games but did not buy any loot boxes
2019	8	Boy	I played video games but did not buy any loot boxes
2019	8	Boy	I played video games but did not buy any loot boxes
2019	8	Boy	I played video games but did not buy any loot boxes
2019	8	Boy	I played video games but did not buy any loot boxes
2019	8	Boy	I played video games but did not buy any loot boxes
2019	8	Boy	I played video games but did not buy any loot boxes
2019	8	Boy	I played video games but did not buy any loot boxes
2019	8	Boy	I played video games but did not buy any loot boxes
2019	8	Boy	I played video games but did not buy any loot boxes
2019	8	Boy	I played video games but did not buy any loot boxes
2019	8	Boy	I played video games but did not buy any loot boxes
2019	8	Boy	I played video games but did not buy any loot boxes
2019	8	Boy	I played video games but did not buy any loot boxes
2019	8	Boy	I played video games but did not buy any loot boxes
2019	8	Boy	I played video games but did not buy any loot boxes
2019	8	Boy	I played video games but did not buy any loot boxes
2019	8	Boy	I played video games but did not buy any loot boxes
2019	8	Boy	I played video games but did not buy any loot boxes
2019	8	Boy	I played video games but did not buy any loot boxes
2019	8	Boy	I played video games but did not buy any loot boxes
2019	8	Boy	I played video games but did not buy any loot boxes
2019	8	Boy	I played video games but did not buy any loot boxes
2019	8	Boy	I played video games but did not buy any loot boxes
2019	8	Boy	I played video games but did not buy any loot boxes
2019	8	Boy	I played video games but did not buy any loot boxes
2019	8	Boy	I played video games but did not buy any loot boxes
2019	8	Boy	I played video games but did not buy any loot boxes
2019	8	Boy	I played video games but did not buy any loot boxes
2019	8	Boy	I played video games but did not buy any loot boxes
2019	8	Boy	I played video games but did not buy any loot boxes
2019	8	Boy	I played video games but did not buy any loot boxes
2019	8	Boy	I played video games but did not buy any loot boxes
2019	8	Boy	I played video games but did not buy any loot boxes
2019	8	Boy	I played video games but did not buy any loot boxes
2019	8	Boy	I played video games but did not buy any loot boxes
2019	8	Boy	I played video games but did not buy any loot boxes
2019	8	Boy	I played video games but did not buy any loot boxes
2019	8	Boy	I played video games but did not buy any loot boxes
2019	8	Boy	I played video games but did not buy any loot boxes
2019	8	Boy	I played video games but did not buy any loot boxes
2019	8	Boy	I played video games but did not buy any loot boxes
2019	8	Boy	I played video games but did not buy any loot boxes
2019	8	Boy	I played video games but did not buy any loot boxes
2019	8	Boy	I played video games but did not buy any loot boxes
2019	8	Boy	I played video games but did not buy any loot boxes
2019	8	Boy	I played video games but did not buy any loot boxes
2019	8	Boy	I played video games but did not buy any loot boxes
2019	8	Boy	I played video games but did not buy any loot boxes
2019	8	Boy	I played video games but did not buy any loot boxes
2019	8	Boy	I played video games but did not buy any loot boxes
2019	8	Boy	I played video games but did not buy any loot boxes
2019	8	Boy	I played video games but did not buy any loot boxes
2019	8	Boy	I played video games but did not buy any loot boxes
2019	8	Boy	I played video games but did not buy any loot boxes
2019	8	Boy	I played video games but did not buy any loot boxes
2019	8	Boy	I played video games but did not buy any loot boxes
2019	8	Boy	I played video games but did not buy any loot boxes
2019	8	Boy	I played video games but did not buy any loot boxes
2019	8	Boy	I played video games but did not buy any loot boxes
2019	8	Boy	I played video games but did not buy any loot boxes
2019	8	Boy	I played video games but did not buy any loot boxes
2019	8	Boy	I played video games but did not buy any loot boxes
2019	8	Boy	I played video games but did not buy any loot boxes
2019	8	Boy	I played video games but did not buy any loot boxes
2019	8	Boy	I played video games but did not buy any loot boxes
2019	8	Boy	I played video games but did not buy any loot boxes
2019	8	Boy	I played video games but did not buy any loot boxes
2019	8	Boy	I played video games but did not buy any loot boxes
2019	8	Boy	I played video games but did not buy any loot boxes
2019	8	Boy	I played video games but did not buy any loot boxes
2019	8	Boy	I played video games but did not buy any loot boxes
2019	8	Boy	I played video games but did not buy any loot boxes
2019	8	Boy	I played video games but did not buy any loot boxes
2019	8	Boy	I played video games but did not buy any loot boxes
2019	8	Boy	I played video games but did not buy any loot boxes
2019	8	Boy	I played video games but did not buy any loot boxes
2019	8	Boy	I played video games but did not buy any loot boxes
2019	8	Boy	I played video games but did not buy any loot boxes
2019	8	Boy	I played video games but did not buy any loot boxes
2019	8	Boy	I played video games but did not buy any loot boxes
2019	8	Boy	I played video games but did not buy any loot boxes
2019	8	Boy	I played video games but did not buy any loot boxes
2019	8	Boy	I played video games but did not buy any loot boxes
2019	8	Boy	I played video games but did not buy any loot boxes
2019	8	Boy	I played video games but did not buy any loot boxes
2019	8	Boy	I played video games but did not buy any loot boxes
2019	8	Boy	I played video games but did not buy any loot boxes
2019	8	Boy	I played video games but did not buy any loot boxes
2019	8	Boy	I played video games but did not buy any loot boxes
2019	8	Boy	I played video games but did not buy any loot boxes
2019	8	Boy	I played video games but did not buy any loot boxes
2019	8	Boy	I played video games but did not buy any loot boxes
2019	8	Boy	I played video games but did not buy any loot boxes
2019	8	Boy	I played video games but did not buy any loot boxes
2019	8	Boy	I played video games but did not buy any loot boxes
2019	8	Boy	I played video games but did not buy any loot boxes
2019	8	Boy	I played video games but did not buy any loot boxes
2019	8	Boy	I played video games but did not buy any loot boxes
2019	8	Boy	I played video games but did not buy any loot boxes
2019	8	Boy	I played video games but did not buy any loot boxes
2019	8	Boy	I played video games but did not buy any loot boxes
2019	8	Boy	I played video games but did not buy any loot boxes
2019	8	Boy	I played video games but did not buy any loot boxes
2019	8	Boy	I played video games but did not buy any loot boxes
2019	8	Boy	I played video games but did not buy any loot boxes
2019	8	Boy	I played video games but did not buy any loot boxes
2019	8	Boy	I played video games but did not buy any loot boxes
2019	8	Boy	I played video games but did not buy any loot boxes
2019	8	Boy	I played video games but did not buy any loot boxes
2019	8	Boy	I played video games but did not buy any loot boxes
2019	8	Boy	I played video games but did not buy any loot boxes
2019	8	Boy	I played video games but did not buy any loot boxes
2019	8	Boy	I played video games but did not buy any loot boxes
2019	8	Boy	I played video games but did not buy any loot boxes
2019	8	Boy	I played video games but did not buy any loot boxes
2019	8	Boy	I played video games but did not buy any loot boxes
2019	8	Boy	I played video games but did not buy any loot boxes
2019	8	Boy	I played video games but did not buy any loot boxes
2019	8	Boy	I played video games but did not buy any loot boxes
2019	8	Boy	I played video games but did not buy any loot boxes
2019	8	Boy	I played video games but did not buy any loot boxes
2019	8	Boy	I played video games but did not buy any loot boxes
2019	8	Boy	I played video games but did not buy any loot boxes
2019	8	Boy	I played video games but did not buy any loot boxes
2019	8	Boy	I played video games but did not buy any loot boxes
2019	8	Boy	I played video games but did not buy any loot boxes
2019	8	Boy	I played video games but did not buy any loot boxes
2019	8	Boy	I played video games but did not buy any loot boxes
2019	8	Boy	I played video games but did not buy any loot boxes
2019	8	Boy	I played video games but did not buy any loot boxes
2019	8	Boy	I played video games but did not buy any loot boxes
2019	8	Boy	I played video games but did not buy any loot boxes
2019	8	Boy	I played video games but did not buy any loot boxes
2019	8	Boy	I played video games but did not buy any loot boxes
2019	8	Boy	I played video games but did not buy any loot boxes
2019	8	Boy	I played video games but did not buy any loot boxes
2019	8	Boy	I played video games but did not buy any loot boxes
2019	8	Boy	I played video games but did not buy any loot boxes
2019	8	Boy	I played video games but did not buy any loot boxes
2019	8	Boy	I played video games but did not buy any loot boxes
2019	8	Boy	I played video games but did not buy any loot boxes
2019	8	Boy	I played video games but did not buy any loot boxes
2019	8	Boy	I played video games but did not buy any loot boxes
2019	8	Boy	I played video games but did not buy any loot boxes
2019	8	Boy	I played video games but did not buy any loot boxes
2019	8	Boy	I played video games but did not buy any loot boxes
2019	8	Boy	I played video games but did not buy any loot boxes
2019	8	Boy	I played video games but did not buy any loot boxes
2019	8	Boy	I played video games but did not buy any loot boxes
2019	8	Boy	I played video games but did not buy any loot boxes
2019	8	Boy	I played video games but did not buy any loot boxes
2019	8	Boy	I played video games but did not buy any loot boxes
2019	8	Boy	I played video games but did not buy any loot boxes
2019	8	Boy	I played video games but did not buy any loot boxes
2019	8	Boy	I played video games but did not buy any loot boxes
2019	8	Boy	I played video games but did not buy any loot boxes
2019	8	Boy	I played video games but did not buy any loot boxes
2019	8	Boy	I played video games but did not buy any loot boxes
2019	8	Boy	I played video games but did not buy any loot boxes
2019	8	Boy	I played video games but did not buy any loot boxes
2019	8	Boy	I played video games but did not buy any loot boxes
2019	8	Boy	I played video games but did not buy any loot boxes
2019	8	Boy	I played video games but did not buy any loot boxes
2019	8	Boy	I played video games but did not buy any loot boxes
2019	8	Boy	I played video games but did not buy any loot boxes
2019	8	Boy	I played video games but did not buy any loot boxes
2019	8	Boy	I played video games but did not buy any loot boxes
2019	8	Boy	I played video games but did not buy any loot boxes
2019	8	Boy	I played video games but did not buy any loot boxes
2019	8	Boy	I played video games but did not buy any loot boxes
2019	8	Boy	I played video games but did not buy any loot boxes
2019	8	Boy	I played video games but did not buy any loot boxes
2019	8	Boy	I played video games but did not buy any loot boxes
2019	8	Boy	I played video games but did not buy any loot boxes
2019	8	Boy	I played video games but did not buy any loot boxes
2019	8	Boy	I played video games but did not buy any loot boxes
2019	8	Boy	I played video games but did not buy any loot boxes
2019	8	Boy	I played video games but did not buy any loot boxes
2019	8	Boy	I played video games but did not buy any loot boxes
2019	8	Boy	I played video games but did not buy any loot boxes
2019	8	Boy	I played video games but did not buy any loot boxes
2019	8	Boy	I played video games but did not buy any loot boxes
2019	8	Boy	I played video games but did not buy any loot boxes
2019	8	Boy	I played video games but did not buy any loot boxes
2019	8	Boy	I played video games but did not buy any loot boxes
2019	8	Boy	I played video games but did not buy any loot boxes
2019	8	Boy	I played video games but did not buy any loot boxes
2019	8	Boy	I played video games but did not buy any loot boxes
2019	8	Boy	I played video games but did not buy any loot boxes
2019	8	Boy	I played video games but did not buy any loot boxes
2019	8	Boy	I played video games but did not buy any loot boxes
2019	8	Boy	I played video games but did not buy any loot boxes
2019	8	Boy	I played video games but did not buy any loot boxes
2019	8	Boy	I played video games but did not buy any loot boxes
2019	8	Boy	I played video games but did not buy any loot boxes
2019	8	Boy	I played video games but did not buy any loot boxes
2019	8	Boy	I played video games but did not buy any loot boxes
2019	8	Boy	I played video games but did not buy any loot boxes
2019	8	Boy	I played video games but did not buy any loot boxes
2019	8	Boy	I played video games but did not buy any loot boxes
2019	8	Boy	I played video games but did not buy any loot boxes
2019	8	Boy	I played video games but did not buy any loot boxes
2019	8	Boy	I played video games but did not buy any loot boxes
2019	8	Boy	I played video games but did not buy any loot boxes
2019	8	Boy	I played video games but did not buy any loot boxes
2019	8	Boy	I played video games but did not buy any loot boxes
2019	8	Boy	I played video games but did not buy any loot boxes
2019	8	Boy	I played video games but did not buy any loot boxes
2019	8	Boy	I played video games but did not buy any loot boxes
2019	8	Boy	I played video games but did not buy any loot boxes
2019	8	Boy	I played video games but did not buy any loot boxes
2019	8	Boy	I played video games but did not buy any loot boxes
2019	8	Boy	I played video games but did not buy any loot boxes
2019	8	Boy	I played video games but did not buy any loot boxes
2019	8	Boy	I played video games but did not buy any loot boxes
2019	8	Boy	I played video games but did not buy any loot boxes
2019	8	Boy	I played video games but did not buy any loot boxes
2019	8	Boy	I played video games but did not buy any loot boxes
2019	8	Boy	I played video games but did not buy any loot boxes
2019	8	Boy	I played video games but did not buy any loot boxes
2019	8	Boy	I played video games but did not buy any loot boxes
2019	8	Boy	I played video games but did not buy any loot boxes
2019	8	Boy	I played video games but did not buy any loot boxes
2019	8	Boy	I played video games but did not buy any loot boxes
2019	8	Boy	I played video games but did not buy any loot boxes
2019	8	Boy	I played video games but did not buy any loot boxes
2019	8	Boy	I played video games but did not buy any loot boxes
2019	8	Boy	I played video games but did not buy any loot boxes
2019	8	Boy	I played video games but did not buy any loot boxes
2019	8	Boy	I played video games but did not buy any loot boxes
2019	8	Boy	I played video games but did not buy any loot boxes
2019	8	Boy	I played video games but did not buy any loot boxes
2019	8	Boy	I played video games but did not buy any loot boxes
2019	8	Boy	I played video games but did not buy any loot boxes
2019	8	Boy	I played video games but did not buy any loot boxes
2019	8	Boy	I played video games but did not buy any loot boxes
2019	8	Boy	I played video games but did not buy any loot boxes
2019	8	Boy	I played video games but did not buy any loot boxes
2019	8	Boy	I played video games but did not buy any loot boxes
2019	8	Boy	I played video games but did not buy any loot boxes
2019	8	Boy	I played video games but did not buy any loot boxes
2019	8	Boy	I played video games but did not buy any loot boxes
2019	8	Boy	I played video games but did not buy any loot boxes
2019	8	Boy	I played video games but did not buy any loot boxes
2019	8	Boy	I played video games but did not buy any loot boxes
2019	8	Boy	I played video games but did not buy any loot boxes
2019	8	Boy	I played video games but did not buy any loot boxes
2019	8	Boy	I played video games but did not buy any loot boxes
2019	8	Boy	I played video games but did not buy any loot boxes
2019	8	Boy	I played video games but did not buy any loot boxes
2019	8	Boy	I played video games but did not buy any loot boxes
2019	8	Boy	I played video games but did not buy any loot boxes
2019	8	Boy	I played video games but did not buy any loot boxes
2019	8	Boy	I played video games but did not buy any loot boxes
2019	8	Boy	I played video games but did not buy any loot boxes
2019	8	Boy	I played video games but did not buy any loot boxes
2019	8	Boy	I played video games but did not buy any loot boxes
2019	8	Boy	I played video games but did not buy any loot boxes
2019	8	Boy	I played video games but did not buy any loot boxes
2019	8	Boy	I played video games but did not buy any loot boxes
2019	8	Boy	I played video games but did not buy any loot boxes
2019	8	Boy	I played video games but did not buy any loot boxes
2019	8	Boy	I played video games but did not buy any loot boxes
2019	8	Boy	I played video games but did not buy any loot boxes
2019	8	Boy	I played video games but did not buy any loot boxes
2019	8	Boy	I played video games but did not buy any loot boxes
2019	8	Boy	I played video games but did not buy any loot boxes
2019	8	Boy	I played video games but did not buy any loot boxes
2019	8	Boy	I played video games but did not buy any loot boxes
2019	8	Boy	I played video games but did not buy any loot boxes
2019	8	Boy	I played video games but did not buy any loot boxes
2019	8	Boy	I played video games but did not buy any loot boxes
2019	8	Boy	I played video games but did not buy any loot boxes
2019	8	Boy	I played video games but did not buy any loot boxes
2019	8	Boy	I played video games but did not buy any loot boxes
2019	8	Boy	I played video games but did not buy any loot boxes
2019	8	Boy	I played video games but did not buy any loot boxes
2019	8	Boy	I played video games but did not buy any loot boxes
2019	8	Boy	I played video games but did not buy any loot boxes
2019	8	Boy	I played video games but did not buy any loot boxes
2019	8	Boy	I played video games but did not buy any loot boxes
2019	8	Boy	I played video games but did not buy any loot boxes
2019	8	Boy	I played video games but did not buy any loot boxes
2019	8	Boy	I played video games but did not buy any loot boxes
2019	8	Boy	I played video games but did not buy any loot boxes
2019	8	Boy	I played video games but did not buy any loot boxes
2019	8	Boy	I played video games but did not buy any loot boxes
2019	8	Boy	I played video games but did not buy any loot boxes
2019	8	Boy	I played video games but did not buy any loot boxes
2019	8	Boy	I played video games but did not buy any loot boxes
2019	8	Boy	I played video games but did not buy any loot boxes
2019	8	Boy	I played video games but did not buy any loot boxes
2019	8	Boy	I played video games but did not buy any loot boxes
2019	8	Boy	I played video games but did not buy any loot boxes
2019	8	Boy	I played video games but did not buy any loot boxes
2019	8	Boy	I played video games but did not buy any loot boxes
2019	8	Boy	I played video games but did not buy any loot boxes
2019	8	Boy	I played video games but did not buy any loot boxes
2019	8	Boy	I played video games but did not buy any loot boxes
2019	8	Boy	I played video games but did not buy any loot boxes
2019	8	Boy	I played video games but did not buy any loot boxes
2019	8	Boy	I played video games but did not buy any loot boxes
2019	8	Boy	I played video games but did not buy any loot boxes
2019	8	Boy	I played video games but did not buy any loot boxes
2019	8	Boy	I played video games but did not buy any loot boxes
2019	8	Boy	I played video games but did not buy any loot boxes
2019	8	Boy	I played video games but did not buy any loot boxes
2019	8	Boy	I played video games but did not buy any loot boxes
2019	8	Boy	I played video games but did not buy any loot boxes
2019	8	Boy	I played video games but did not buy any loot boxes
2019	8	Boy	I played video games but did not buy any loot boxes
2019	8	Boy	I played video games but did not buy any loot boxes
2019	8	Boy	I played video games but did not buy any loot boxes
2019	8	Boy	I played video games but did not buy any loot boxes
2019	8	Boy	I played video games but did not buy any loot boxes
2019	8	Boy	I played video games but did not buy any loot boxes
2019	8	Boy	I played video games but did not buy any loot boxes
2019	8	Boy	I played video games but did not buy any loot boxes
2019	8	Boy	I played video games but did not buy any loot boxes
2019	8	Boy	I played video games but did not buy any loot boxes
2019	8	Boy	I played video games but did not buy any loot boxes
2019	8	Boy	I played video games but did not buy any loot boxes
2019	8	Boy	I played video games but did not buy any loot boxes
2019	8	Boy	I played video games but did not buy any loot boxes
2019	8	Boy	I played video games but did not buy any loot boxes
2019	8	Boy	I played video games but did not buy any loot boxes
2019	8	Boy	I played video games but did not buy any loot boxes
2019	8	Boy	I played video games but did not buy any loot boxes
2019	8	Boy	I played video games but did not buy any loot boxes
2019	8	Boy	I played video games but did not buy any loot boxes
2019	8	Boy	I played video games but did not buy any loot boxes
2019	8	Boy	I played video games but did not buy any loot boxes
2019	8	Boy	I played video games but did not buy any loot boxes
2019	8	Boy	I played video games but did not buy any loot boxes
2019	8	Boy	I played video games but did not buy any loot boxes
2019	8	Boy	I played video games but did not buy any loot boxes
2019	8	Boy	I played video games but did not buy any loot boxes
2019	8	Boy	I played video games but did not buy any loot boxes
2019	8	Boy	I played video games but did not buy any loot boxes
2019	8	Boy	I played video games but did not buy any loot boxes
2019	8	Boy	I played video games but did not buy any loot boxes
2019	8	Boy	I played video games but did not buy any loot boxes
2019	8	Boy	I played video games but did not buy any loot boxes
2019	8	Boy	I played video games but did not buy any loot boxes
2019	8	Boy	I played video games but did not buy any loot boxes
2019	8	Boy	I played video games but did not buy any loot boxes
2019	8	Boy	I played video games but did not buy any loot boxes
2019	8	Boy	I played video games but did not buy any loot boxes
2019	8	Boy	I played video games but did not buy any loot boxes
2019	8	Boy	I played video games but did not buy any loot boxes
2019	8	Boy	I played video games but did not buy any loot boxes
2019	8	Boy	I played video games but did not buy any loot boxes
2019	8	Boy	I played video games but did not buy any loot boxes
2019	8	Boy	I played video games but did not buy any loot boxes
2019	8	Boy	I played video games but did not buy any loot boxes
2019	8	Boy	I played video games but did not buy any loot boxes
2019	8	Boy	I played video games but did not buy any loot boxes
2019	8	Boy	I played video games but did not buy any loot boxes
2019	8	Boy	I played video games but did not buy any loot boxes
2019	8	Boy	I played video games but did not buy any loot boxes
2019	8	Boy	I played video games but did not buy any loot boxes
2019	8	Boy	I played video games but did not buy any loot boxes
2019	8	Boy	I played video games but did not buy any loot boxes
2019	8	Boy	I played video games but did not buy any loot boxes
2019	8	Boy	I played video games but did not buy any loot boxes
2019	8	Boy	I played video games but did not buy any loot boxes
2019	8	Boy	I played video games but did not buy any loot boxes
2019	8	Boy	I played video games but did not buy any loot boxes
2019	8	Boy	I played video games but did not buy any loot boxes
2019	8	Boy	I played video games but did not buy any loot boxes
2019	8	Boy	I played video games but did not buy any loot boxes
2019	8	Boy	I played video games but did not buy any loot boxes
2019	8	Boy	I played video games but did not buy any loot boxes
2019	8	Boy	I played video games but did not buy any loot boxes
2019	8	Boy	I played video games but did not buy any loot boxes
2019	8	Boy	I played video games but did not buy any loot boxes
2019	8	Boy	I played video games but did not buy any loot boxes
2019	8	Boy	I played video games but did not buy any loot boxes
2019	8	Boy	I played video games but did not buy any loot boxes
2019	8	Boy	I played video games but did not buy any loot boxes
2019	8	Boy	I played video games but did not buy any loot boxes
2019	8	Boy	I played video games but did not buy any loot boxes
2019	8	Boy	I played video games but did not buy any loot boxes
2019	8	Boy	I played video games but did not buy any loot boxes
2019	8	Boy	I played video games but did not buy any loot boxes
2019	8	Boy	I played video games but did not buy any loot boxes
2019	8	Boy	I played video games but did not buy any loot boxes
2019	8	Boy	I played video games but did not buy any loot boxes
2019	8	Boy	I played video games but did not buy any loot boxes
2019	8	Boy	I played video games but did not buy any loot boxes
2019	8	Boy	I played video games but did not buy any loot boxes
2019	8	Boy	I played video games but did not buy any loot boxes
2019	8	Boy	I played video games but did not buy any loot boxes
2019	8	Boy	I played video games but did not buy any loot boxes
2019	8	Boy	I played video games but did not buy any loot boxes
2019	8	Boy	I played video games but did not buy any loot boxes
2019	8	Boy	I played video games but did not buy any loot boxes
2019	8	Boy	I played video games but did not buy any loot boxes
2019	8	Boy	I played video games but did not buy any loot boxes
2019	8	Boy	I played video games but did not buy any loot boxes
2019	8	Boy	I played video games but did not buy any loot boxes
2019	8	Boy	I played video games but did not buy any loot boxes
2019	8	Boy	I played video games but did not buy any loot boxes
2019	8	Boy	I played video games but did not buy any loot boxes
2019	8	Boy	I played video games but did not buy any loot boxes
2019	8	Boy	I played video games but did not buy any loot boxes
2019	8	Boy	I played video games but did not buy any loot boxes
2019	8	Boy	I played video games but did not buy any loot boxes
2019	8	Boy	I played video games but did not buy any loot boxes
2019	8	Boy	I played video games but did not buy any loot boxes
2019	8	Boy	I played video games but did not buy any loot boxes
2019	8	Boy	I played video games but did not buy any loot boxes
2019	8	Boy	I played video games but did not buy any loot boxes
2019	8	Boy	I played video games but did not buy any loot boxes
2019	8	Boy	I played video games but did not buy any loot boxes
2019	8	Boy	I played video games but did not buy any loot boxes
2019	8	Boy	I played video games but did not buy any loot boxes
2019	8	Boy	I played video games but did not buy any loot boxes
2019	8	Boy	I played video games but did not buy any loot boxes
2019	8	Boy	I played video games but did not buy any loot boxes
2019	8	Boy	I played video games but did not buy any loot boxes
2019	8	Boy	I played video games but did not buy any loot boxes
2019	8	Boy	I played video games but did not buy any loot boxes
2019	8	Boy	I played video games but did not buy any loot boxes
2019	8	Boy	I played video games but did not buy any loot boxes
2019	8	Boy	I played video games but did not buy any loot boxes
2019	8	Boy	I played video games but did not buy any loot boxes
2019	8	Boy	I played video games but did not buy any loot boxes
2019	8	Boy	I played video games but did not buy any loot boxes
2019	8	Boy	I played video games but did not buy any loot boxes
2019	8	Boy	I played video games but did not buy any loot boxes
2019	8	Boy	I played video games but did not buy any loot boxes
2019	8	Boy	I played video games but did not buy any loot boxes
2019	8	Boy	I played video games but did not buy any loot boxes
2019	8	Boy	I played video games but did not buy any loot boxes
2019	8	Boy	I played video games but did not buy any loot boxes
2019	8	Boy	I played video games but did not buy any loot boxes
2019	8	Boy	I played video games but did not buy any loot boxes
2019	8	Boy	I played video games but did not buy any loot boxes
2019	8	Boy	I played video games but did not buy any loot boxes
2019	8	Boy	I did not play any video games past 12 months
2019	8	Boy	I did not play any video games past 12 months
2019	8	Boy	I did not play any video games past 12 months
2019	8	Boy	I did not play any video games past 12 months
2019	8	Boy	I did not play any video games past 12 months
2019	8	Boy	I did not play any video games past 12 months
2019	8	Boy	I did not play any video games past 12 months
2019	8	Boy	I did not play any video games past 12 months
2019	8	Boy	I did not play any video games past 12 months
2019	8	Boy	I did not play any video games past 12 months
2019	8	Boy	I did not play any video games past 12 months
2019	8	Boy	I did not play any video games past 12 months
2019	8	Boy	I did not play any video games past 12 months
2019	8	Boy	I did not play any video games past 12 months
2019	8	Boy	I did not play any video games past 12 months
2019	8	Boy	I did not play any video games past 12 months
[truncated: 8,918 more rows]
